# Supplementary material for: Health service readiness to provide care for HIV and cardiovascular disease risk factors in low- and middle-income countries
Source: PLOS Glob Public Health. 2023 Sep 22;3(9):e0002373. doi: 10.1371/journal.pgph.0002373 (PMC10516419; doi:10.1371/journal.pgph.0002373)
Supplement: S1 Appendix — Detailed explanation and definition of all variables used in the analysis. (XLSX) [file pgph.0002373.s001.xlsx]

## Sheet: Contents
Contents	Description
Data Dictionary - Scored Items	Definitions of all components in coverage scores
Data Dictionary - Reported HSR	Definitions of self-reported readines of services to provide services
Data Dictionary - Categoricals	Definitions and groupings of covariates describing facility types
Grouping of Components	Comparison of components contained within each coverage score
Comparing Present Components	Comparison of components within individual country surveys

## Sheet: Data Dictionary - Scored Items
Domain	Item	CVDRF	HIV	Sara Manual	SPA Items	Valid	Logic	Notes
Amenities	Electricity always available			Power. Facility routinely has electricity for lights and communication (at a minimum) from any power source during normal working hours; there has not been a break in power for more than 2 hours per day during the past 7 days.	q340: "During the past 7 days, was electricity (excluding any back-up generator) available during the times when the facility was open for services, or was it ever interrupted for more than 2 hours at a time? CONSIDER ELECTRICITY TO BE ALWAYS AVAILABLE IF INTERUPTED FOR LESS THAN 2 HOURS AT A TIME."	q340: "Always Available"	Any valid response
Amenities	Water available onsite			Improved water source inside OR within the ground of the facility. Improved water source uses uniform definitions for safe water sources promoted by UNICEF. These include the following: Piped, public tap, standpipe, tubewell/borehole, protected dug well, protected spring, rain water. NOTE: The type of base for the standpipe or tubewell is not considered for this question. The water source is loca…	q330: "What is the most commonly used source of water for the facility at this time? OBSERVE THAT WATER IS AVAILABLE FROM SOURCE OR IN THE FACILITY ON THE DAY OF THE VISIT. E.G., CHECK THAT THE PIPE IS FUNCTIONING." q331: "Is water outlet from this source available onsite, within 500 meters of the facility, or beyond 500M of facility? REPORTED RESPONSE IS ACCEPTABLE"	q330: 'Bottled water', 'Cart with small tank/ drum', 'Tanker truck','Piped into facility','Piped onto facility grounds','Public tap/ standpipe', 'Rainwater' q331:''Onsite'	Any valid response
Amenities	Functioning Communication Equipment			Communication equipment (phone or SW radio). Functioning communication equipment. This will not include private cell phones unless the facility reimburses for cost of phone calls. This will not include payphones outside of the facility.	q312: "Is [the landline telephone] functioning?" q315: "Is [the facility-owned phone or the private callular phone that is supported by the facility] functioning?" q318: "Is [the short-wave radio] functioning?"	"Yes"	Any valid response
Amenities	Email or internet 2 hours a day			Facility has access to computer with email/internet access. Facility has a functioning computer and has access to email/internet with internet working on the day of the survey.	q323: "Is the email or internet routinely available for at least 2 hours on days that client services are offered?"	"Yes"	Any valid response
Amenities	Emergency Transport			Emergency transportation. Facility has a functioning vehicle with fuel that is routinely available that can be used for emergency transportation or access to a vehicle in near proximity that can be used for emergency transportation.	q451: "May I see the ambulance (or other vehicle)?" q453: "Is there fuel available today?"	"Observed", "Yes"	Both q451 & q453 True
Amenities	Audiovisual Privacy		Yes	Visual and auditory privacy. Private room or screened off area available in HIV/AIDS counselling area, a sufficient distance from sites where providers/clients routinely may be, so that a normal conversation could be held without being overheard, and without the client being observed.	q711: "DESCRIBE THE SETTING OF THE ROOM OR SERVICE AREA"	"PRIVATE ROOM", "OTHER ROOM WITH AUDITORY AND VISUAL PRIVACY"	Any valid response
Amenities	Client toilet			Access to adequate sanitation facilities for clients. The toilet/latrine is classified using uniform criteria for improved sanitation promoted by UNICEF. These include the following: Flush/pour flush to piped sewer system or septic tank or pit latrine, pit latrine (ventilated improved pit (VIP) or other) with slab, composting toilet. There is adequate sanitation facilities accessible (unlocked or…	q620: "Is there a toilet (latrine) in functioning condition that is available for general outpatient client use? IF YES, ASK TO SEE THE CLIENT TOILET AND INDICATE THE TYPE. THIS MUST BE FACILITIES FOR THE MAIN OUTPATIENT SERVICE AREA."	Bucket toilet','Composting toilet',"Flush don't know where",'Flush to piped sewer system','Flush to pit latrine','Flush to septic tank','Flush to somewhere else','Hanging toilet/ hanging latrine','Pit latrine with slab','Ventilated improved pit latrine'	Any valid response
Equipment	Weighing Scales	Yes		Adult scale	q700b_01: "I would like to know if [Adult Weighing Scales] are available today in the main service area and are functioning. ASK TO SEE ITEMS." q2331_01: "I would like to know if [Adult Weighing Scales] are available today in the main service area and are functioning. ASK TO SEE ITEMS."	q700b_01: "Yes" q2331_01: "Yes"	Any valid response
Equipment	Proteinuria	Yes		Urine dipstick- protein	q837a_1: "Please tell me if [Dip sticks for urine protein] is done (or used) in this location. If done or used, I will like to see one. IF DONE/USED ASK TO SEE IT AND NOTE IF VALID/UNEXPIRED"	q371a_1: "Yes"	Any valid response
Equipment	Blood Pressure	Yes		Blood pressure apparatus. Digital BP machine or manual sphygmomanometer with stethoscope	q700b_08: "I would like to know if [Digital BP Apparatus] are available today in the main service area and are functioning. ASK TO SEE ITEMS." q700b_09: "I would like to know if [Manual BP Apparatus] are available today in the main service area and are functioning. ASK TO SEE ITEMS." q2331b_08: "I would like to know if [Digital BP Apparatus] are available today in the main service area and are fu…	q700b_08: "Yes" q700b_09: "Yes" q2331b_08: "Yes" q2331b_09: "Yes"	Any valid response
Equipment	Stethoscope	Yes		Stethoscope	q700b_07: "I would like to know if [stethoscope] are available today in the main service area and are functioning ASK TO SEE ITEMS." q2331b_07: "I would like to know if [stethoscope] are available today in the main service area and are functioning ASK TO SEE ITEMS."	q700b_07: "Yes" q2331b_07: "Yes"	Any valid response
Equipment	Height	Yes		Measuring tape (height board/ stadiometre)	q700b_04: "I would like to know if [stadiometer or height rod for measuring height] are available today in the main service area and are functioning. ASK TO SEE ITEMS." q2331b_04: "I would like to know if [stadiometer or height rod for measuring height] are available today in the main service area and are functioning. ASK TO SEE ITEMS."	q700b_04: "Yes" q2331b_04: "Yes"	Any valid response
Diagnostics	Glucose Monitoring	Yes		Blood glucose.	q835: "Is the blood chemistry analyzer functioning?" q831c_1: "Please tell me if [Glucometer] is in working order [or unexpired]" q831c_2: "Please tell me if [Glucometer test strips] is in working order [or unexpired]"	q835: "Yes" q831c_1: "Yes" q831c_2: "Yes"	q835 OR (q831c_1 AND q831c_2)
Diagnostics	CD4 or Viral Load		Yes	CD4 or Viral load. CD4:CD4 counter and specific assay kit VL: Assay specific automated system, centrifuge, vortex mixer, pipettes	q804c_1: "Please tell me if: [Flow cytometer analyzer e.g. FACS count machine] is in working order" q804b_2: "Please tell me if: [Reagent kits for flow cytometer analyzer] are available" q804c_3: "Please tell me if: [Fluorescent cartridge / PIMA analyzer] is in working order" q804b_4: "Please tell me if: [Cartidges for fluorescent cartridge analyzer] are available" q804c_5: "Please tell me if: [R…	q804c_1: "Yes" q804b_2: "Observed" q804c_3: "Yes" q804b_4: "Observed" q804c_5: "Yes" q811c_8: "Yes" q826: "Observed"	ALL of (q804c_1, q804b_2, q804c_3, q804b_4) OR q804c_5 OR q811c_8 OR q826
Diagnostics	Renal Function Test		Yes	Renal function test (serum creatinine testing or other). Specific assay kit, centrifuge, biochemistry analyzer	q835: "Is the blood chemistry analyzer functioning?" q839b_1: "INDICATE IF THERE IS AN OBSERVED RECORD OF RESULTS FOR [Blood chemistries (e.g. glucose, sodium, potassium etc.)] CONDUCTED OUTSIDE"	q835: "Yes" q839b_1: "Yes"	Any valid response
Diagnostics	Liver Function Test		Yes	Liver function test (ALT or other). Specific assay kit, centrifuge, biochemistry analyzer	q835: "Is the blood chemistry analyzer functioning?" q839b_2: "INDICATE IF THERE IS AN OBSERVED RECORD OF RESULTS FOR [Liver Function Test (LFT)] CONDUCTED OUTSIDE"	q835: "Yes" q839b_2: "Yes"	Any valid response
Diagnostics	Full Blood Count		Yes	Full blood count. Haematological counter, stains	q802c_1: "Please tell me if: [Haematology analyzer (for total lymphocyte count, full blood count, platelet count, etc)] is in working order"	q802c_1: "Yes"	Any valid response
Diagnostics	HIV Diagnostic Capacity		Yes	HIV diagnostic capacity. RDT kit or ELISA test with ELISA washer, ELISA reader, incubator, specific assay kit	q808: "May I see a sample HIV rapid diagnostic test (RDT) kit? CHECK TO SEE IF AT LEAST ONE IS VALID" q2004: "May I see a sample HIV rapid diagnostic test (RDT) kit? CHECK TO SEE IF AT LEAST ONE IS VALID" q811c_2: "Please tell me if: [ELISA/EIA scanner or reader] is in working order or kit unexpired" q811c_3: "Please tell me if: [Plate Washer [ACCEPTABLE IF MANUAL WASHING]] is in working order or…	q808: 'Observed, at least 1 valid' q2004: 'Observed, at least 1 valid' q811c_2: "Yes" q811c_3: "Yes"	Q808 OR Q2004 OR (Q811c_2 AND Q811C_3)	Nepal asks specifically about a wider range of HIV tests
Information	CVD Guidance available			Guidelines for diagnosis and treatment of chronic cardiovascular conditions. Country adapt to which guidelines are required/accepted (can be NCD guidelines which contain information on CVD)	Q2312: "May I see the national guidelines for the diagnosis and management of cardio-vascular diseases?" Q2314: "May I see the other guidelines [for the diagnosis and management of cardio-vascular diseases]?"	Q2312: "Observed" Q2314: "Observed"	Any valid response
Information	T2DM Guidance available			Guidelines for diabetes diagnosis and treatment. Country adapt to which guidelines are required/accepted (can be NCD guidelines which contain information on diabetes)	Q2303: "May I see the national guidelines [for the diagnosis and management of diabetes]?" Q2305: "May I see the other guidelines [for the diagnosis and management of diabetes]?"	Q2303: "Observed" Q2305: "Observed"	Any valid response
Information	HIV - Testing & Counselling Guidelines		Yes	Guidelines on HIV counselling and testing. Country adapt to which guidelines are required/accepted.	q2008: "May I see the national HIV testing and counseling guidelines?" q2010: "May I see the other guidelines [on HIV testing]?	q2008: "Observed" q2010: "Observed"	Any valid response
Information	HIV - Palliative Guidelines		Yes	Guidelines for palliative care. Country adapt to which guidelines are required/accepted.	q2207: "May I see the [palliative care] guidelines?"	q2207: "Observed	Any valid response
Information	HIV - Clinical Management Guidelines		Yes	Guidelines for clinical management of HIV & AIDS. Country adapt to which guidelines are required/accepted	q2205: "May I see the national guidelines for the clinical management of HIV/AIDS?"	q2205: "Observed"	Any valid response
Information	HIV - ART Guidelines		Yes	Guidelines for antiretroviral therapy. Country adapt to which guidelines are required/accepted	q2105: "May I see the National guideline for the management of HIV/AIDS?" q2107: "May I see the other ART guidelines?"	q2105: "Observed" q2107: "Observed"	Any valid response
Information	Register of TB testing in HIV Patients		Yes	System for diagnosis of TB among HIV + clients. Record or register showing HIV+ clients who have been tested for TB	q2203: "May I see the system [for routinely screening and testing HIV-positive clients for TB] or evidence of such a system?"	q2203: "System or register observed"	Any valid response
Medication	Oxygen	Yes		Oxygen. Oxygen cylinders OR concentrators OR central oxygen supply with functioning flowmeter for oxygen therapy (with humidification) AND oxygen delivery apparatus (key connecting tubes and mask/nasal prongs), available at any time during the 3 past months.	q700b_11: q700b_17: q700b_18: q700b_19: q2331b_11: q2331b_17: q2331b_18: q2331b_19: q341:	q700b_11: q700b_17: q700b_18: q700b_19: q2331b_11: q2331b_17: q2331b_18: q2331b_19: q341:	Any of three combinations: ((q700b_18 OR q2331b_18) AND (q700b_11 OR q2331b_11)) Oxygen Cylinder and Bag Mask (q341 AND (q700b_17 OR q2331b_17) AND (q700b_11 OR q2331b_11)) Electricity, Oxygen Concentrator and Bag Mask (q341 AND (q700b_19 OR q2331b_19) AND (q700b_11 OR q2331b_11)) Electricity, Oxygen Distribution and Bag Mask
Medication	Thiazide	Yes		Hydrochlorothiazide tablet or other thiazide diuretic tablet	q903_13: Are any [THIAZIDE DIURETIC] for the management of non-communicable diseases available in the facility/location today? CHECK TO SEE IF AT LEAST ONE IS VALID (NOT EXPIRED)	q903_13: Observed at least 1 valid	Any valid response
Medication	Statin	Yes		N/A excluded from SARA. Contained in PEN	q903_25: Are any [SIMVASTATIN (High Cholesterol)] for the management of non-communicable diseases available in the facility/location today?	q903_25: Observed at least 1 valid	Any valid response
Medication	Calcium Channel Blocker	Yes		Calcium channel blockers (e.g. amlodipine)	q903_02: Are any [AMLODIPINE TABLETS (CCB for high blood pressure)] for the management of non-communicable diseases available in the facility/location today? q903_21: Are any [NIFEDIPINE TABLETS/CAPSULES (CCB for high blood pressure)] for the management of non-communicable diseases available in the facility/location today?	q903_02: Observed at least 1 valid q903_21: Observed at least 1 valid	Any valid response
Medication	Aspirin	Yes		Aspirin cap/tabs	q903_26: Are any [ASPIRIN CAPSULES/TABLETS] for the management of non-communicable diseases available in the facility/location today?	q903_26: Observed at least 1 valid	Any valid response
Medication	ACE inhibitor	Yes		ACE inhibitor (e.g. enalapril, lisinopril, ramipril, perindopril)	q903_06: Are any [CAPTOPRIL (Vaso-dilation, cardiac hypertension)] for the management of non-communicable diseases available in the facility/location today? q903_09: Are any [ENALAPRIL CAPSULE/TABLET (A.C.E INHIBITOR)] for the management of non-communicable diseases available in the facility/location today? q903_10: Are any [OTHER A.C.E INHIBITOR] for the management of non-communicable diseases a…	q903_06: Observed at least 1 valid q903_09: Observed at least 1 valid q903_10: Observed at least 1 valid	Any valid response
Medication	Metformin	Yes		Metformin cap/tabs	q903_20: Are any [METFORMIN TABLETS] for the management of non-communicable diseases available in the facility/location today?	q903_20: Observed at least 1 valid	Any valid response
Medication	IV/Injectable Glucose	Yes		Glucose 50% injectable	q903_15: Are any [GLUCOSE INJECTABLE SOLUTION] for the management of non-communicable diseases available in the facility/location today? q907_3: Are any [5% DEXTROSE - NORMAL SALINE] for the management of non-communicable diseases available in the facility/location today? q700b_01: "I would like to know if [INTRAVENOUS INFUSION KITS - ADULT] are available today in the main service area and are fu…	q903_15: Observed at least 1 valid q907_3: Observed at least 1 valid	Any of : (q903_15, (907_3 AND any of (q700b_01,q2331_01)))
Medication	Sulfonylureas	Yes		Glibenclamide cap/tab Gliclazide tablet or glipizide tablet	q903_14: Are any [GLIBENCLAMIDE (Oral treatment for type-2 diabetes] for the management of non-communicable diseases available in the facility/location today?	q903_14: Observed at least 1 valid	Any valid response
Medication	Insulin	Yes		Insulin regular injectable	q903_18: Are any [INSULIN INECTIONS [DIABETES]] for the management of non-communicable diseases available in the facility/location today?	q903_18: Observed at least 1 valid	Any valid response
Medication	IV Fluids		Yes	Intravenous solution with infusion set. Normal saline or Ringers Lactate, and Dextrose 5%	q907_1: Are any [NORMAL SALINE / SODIUM CHLORIDE INJECTABLE SOLUTION] for the management of non-communicable diseases available in the facility/location today? q907_2: Are any [RINGERS LACTATE] for the management of non-communicable diseases available in the facility/location today? q907_1: Are any [5% DEXTROSE - NORMAL SALINE] for the management of non-communicable diseases available in the faci…	q907_1: Observed at least 1 valid	All of: (Any of (q907_1, q907_2), q907_3, Any of (q700b_01,q2331_01))
Medication	Beta Blocker	Yes		Beta blocker (e.g.bisoprolol, metoprolol, carvedilol, atenolol)	q903_03: Are any [ATENOLOL (Beta-blocker, Angina/hypertension)] for the management of non-communicable diseases available in the facility/location today?	q903_03Observed at least 1 valid	Any valid response
Medication	Co-trimoxazole		Yes	Co-trimoxazole cap/tab Oral adult formulation	q901_12: Are any [CO-TRIMOXAZOLE SUSPENSION OR DISPERSIBLE PEDIATRIC DOSED TABLET (Oral antibiotics for children)] available in this facility/location today? q901_11: Are any [CO-TRIMOXAZOLE (TABS) (Oral antibiotics-adult formation)] available in this facility/location today?	q901_12: Observed at least 1 valid q901_11: Observed at least 1 valid	Any valid response
Medication	Condoms Stocked		Yes	Condoms. Male.	q921_05: Are any [male condoms] available in the facility/location today? CHECK TO SEE IF AT LEAST ONE IS VALID (NOT EXPIRED) q1302_05: Does this facility provide (i.e., stock the commodity) or prescribe, counsel or refer clients for any of the following modern methods of family planning: MALE CONDOMS q2054: May I see some of the condoms?	q921_05: "Observed at least 1 valid" q1302_05: "Provider (stock the commodity)" q2054: "Observed at least 1 valid"	Any valid response
Medication	First Line TB Drugs		Yes	First-line TB treatment medications. Isoniazid, Pyrazinamide, Rifampicin, and Ethambutol, or combinations to meet first-line TB treatment	q931_01: Are any of [ETHAMBUTOL TABS (E)] available in the facility/location today? CHECK TO SEE IF AT LEAST ONE IS VALID (NOT EXPIRED) q931_02: Are any of [ISONIAZID TABS (INH, H)] available in the facility/location today? q931_03: Are any of [PYRAZINAMIDE TABS (Z)] available in the facility/location today? q931_04: Are any of [RIFAMPICIN (R)] available in the facility/location today? q931_05: A…	q931_01: Observed at least 1 valid q931_02: Observed at least 1 valid q931_03: Observed at least 1 valid q931_04: Observed at least 1 valid q931_05: Observed at least 1 valid q931_06: Observed at least 1 valid q931_07: Observed at least 1 valid q931_08: Observed at least 1 valid q931_09: Observed at least 1 valid	All of (Ethambutol,Isoniazid,Pyrazinamide,Rifampicin) must be available including through combination drugs. See code for detailed syntax
Medication	First-Line ART regime available		Yes	Three first-line antiretrovirals. Country-specific first line treatment regimen	Are any of the following Nucleoside Reverse Transcriptase Inhibitor (NTRI) ARVs available in the facility/location today? CHECK TO SEE IF AT LEAST ONE IS VALID (NOT EXPIRED) q941_01: ZIDOVUDINE (ZDV, AZT) TABLETS q941_02: ZIDOVUDINE (ZDV, AZT) SYRUP OR DISPERSIBLE TABLETS q941_05: LAMIVUDINE (3TC) TABLETS q941_06: LAMIVUDINE (3TC) SYRUP q941_09: TENOFOVIR DISOPROXIL FUMARATE (TDF) q941_10: EMTRIC…	q941_01: "Observed, at least 1 valid" q941_02: "Observed, at least 1 valid" q941_04: "Observed, at least 1 valid" q941_05: "Observed, at least 1 valid" q941_09: "Observed, at least 1 valid" q941_10: "Observed, at least 1 valid" q942_1: "Observed, at least 1 valid" q942_2: "Observed, at least 1 valid" q942_3: "Observed, at least 1 valid" q942_4: "Observed, at least 1 valid" q944_04: "Observed, at …	See analysis code for exact syntax. Acceptable regimens are: regimen1 = TDF and (FTC or 3TC) and NNRTI regimen2 = AZT and 3TC and NNRTI regimen6 = AZT_3TC and NNRTI regimen7 = AZT_3TC_NVP regimen8 = TDF_FTC and NNRTI regimen9 = TDF_3TC and NNRTI regimen10 = TDF_3TC_EFV regimen11 = TDF_FTC_EFV	This is… unpleasant. The thinking flows from valid regimens according to the 2020 WHO update which is flawed in its own right as some of these surveys were conducted in 2012.
Staffing	Staff Trained in Diabetes Management and Diagnosis	Yes		Staff trained in diabetes diagnosis and treatment. At least one staff providing the service trained in diabetes diagnosis and treatment in the last two years (can be an NCD training including a section on diabetes)	p208: "Have you received any in-service training, training updates or refresher training on topics specific to the diagnosis and/or management of diabetes? IF YES: Was the training, training update or refresher training within the past 24 months or more than 24 months ago?"	YES, WITHIN PAST 24 MONTHS	Any valid response
Staffing	Staff Trained in CVD Management and Diagnosis	Yes		Staff trained in diagnosis and management of chronic cardiovascular conditions. At least one staff providing the service trained in diagnosis and management of chronic cardiovascular conditions in the last two years (can be an NCD training including a section on CVD).	p210: "Have you received any in-service training, training updates or refresher training on the diagnosis and/or management of cardio-vascular diseases? IF YES: Was the training, training update or refresher training within the past 24 months or more than 24 months ago?"	YES, WITHIN PAST 24 MONTHS	Any valid response
Staffing	Staff Trained in HIV ART prescribing, counselling or follow up		Yes	Staff trained in ART prescription and management. At least one staff member providing the service trained in some aspect of ART in the last two years	p640b_5: "Now I will ask if you provide certain HIV-related services. For each service, regardless of whether you currently provide it, I will also ask if you have received related in-service training, training updates or refresher training." "Provide any ART services, including prescription, counseling, or follow-up" "Have you received training or training update on [SERVICE]? IF YES, within 24 …	YES, WITHIN PAST 24 MONTHS	Any valid response
Staffing	Staff Trained in HIV Testing		Yes	Staff trained in HIV counselling and testing. At least one staff member providing the service trained in some aspect of VCT in the last two years.	p640b_2: "Now I will ask if you provide certain HIV-related services. For each service, regardless of whether you currently provide it, I will also ask if you have received related in-service training, training updates or refresher training." "Conduct the HIV test" "Have you received training or training update on [SERVICE]? IF YES, within 24 months or over?"	YES, WITHIN PAST 24 MONTHS	Any valid response
Staffing	Staff Trained in Preventing HIV Opportunistic Infections		Yes	Staff trained in clinical management of HIV & AIDS. At least one staff member providing the service trained in some aspect of treatment of opportunistic infections in the last two years	p640b_6: "Now I will ask if you provide certain HIV-related services. For each service, regardless of whether you currently provide it, I will also ask if you have received related in-service training, training updates or refresher training." "Provide any preventive treatment for opportunistic infections (OIs) such as TB and pneumonia" "Have you received training or training update on [SERVICE]? …	YES, WITHIN PAST 24 MONTHS	Any valid response
Staffing	Staff Trained in Counselling for HIV Testing & HIV Testing		Yes	Staff trained in HIV counselling and testing. At least one staff member providing the service trained in some aspect of VCT in the last two years.	p640b_1: "Now I will ask if you provide certain HIV-related services. For each service, regardless of whether you currently provide it, I will also ask if you have received related in-service training, training updates or refresher training." "Provide counseling related to HIV testing" "Have you received training or training update on [SERVICE]? IF YES, within 24 months or over?"	YES, WITHIN PAST 24 MONTHS	Any valid response

## Sheet: Data Dictionary - Reported HSR
Availability of services
Domain	Item	Sara Manual	SPA Items	Valid	Logic
CVDRF	Manages NCDs		q102_14: Does this facility offer [Diagnosis or management of non-communicable diseases, specifically diabetes cardiovascular diseases, and chronic respiratory conditions in adults]? In other words, is there any location in this facility where clients can receive [the service]:	q102_14: Yes	Availability of NCD services is coded as CVDRF services are available
HIV	Manages HIV Care and Support Services	HIV/AIDS care and support services	q102_13: Does this facility offer [HIV/AIDS care and support services, including treatment of opportunistic infections and provision of palliative care]? In other words, is there any location in this facility where clients can receive [the service]:	q102_13: Yes	Availability of any of the three HIV services is coded as HIV services are available
	Manages HIV ARTs	ARV prescription or ARV treatment follow-up services	q102_12: Does this facility offer [HIV/AIDS antiretroviral prescription or antiretroviral treatment follow-up services]? In other words, is there any location in this facility where clients can receive [the service]:	q102_12: Yes
	Manages HIV Testing and Counselling	HIV counselling and testing	q102_11: Does this facility offer [HIV testing and counseling services]? In other words, is there any location in this facility where clients can receive [the service]:	q102_11: Yes
Diagnostics	Offers Diagnostic and Laboratory Services		q102_17: Does this facility offer [Laboratory diagnostic services, including any rapid diagnostic testing]? In other words, is there any location in this facility where clients can receive [the service]:	q102_17: Yes
Medicines	Stocks Medicines or Commodities		q210: Does this facility store any medicines (including ARVs), vaccines or contraceptive commodities?	q210: Yes

## Sheet: Data Dictionary - Categoricals
Facility Characteristics	Item	Descriptors mapping to item
Survey Completion Status	Facility Completed	Facility Complete
		begin interview/facility completed
		facility complete
		facility completed
		facility completed / begin interview
		facility completed/ begin interview
		rempli pour l'institution
		rempli pour la fosa
		rempli pour la structure
	Facility Not Completed	autre
		facility closed / not yet functional
		facility refused
		closed / not yet operational
		closed/not yet operational
		facility respondent not available
		other (non-existent)
		Facility Refused
		ferme / pas operationel
		other
		respondant non disponible dans l'institution
		réfus
Level of Care	Primary Care	clinic
		health centre
		community clinic
		case de santé
		union health and family welfare center (unhfwc)
		centre de santé
		health post
		dispensary
		union subcenter (unsc) / rural dispensary
		Dispensaire
		health post (hp)
		Centre de santé sans lit
		union health and family welfare center (unhfwc - upgraded)
		poste de santé
		primary health care center (phcc)
		case de santé (health hut)
		ngo clinic
		upzila health complex (uhc)
		upazila health complex (uhc)
		Centre de santé avec lit
		sub-health post (shp)
		maternal and child welfare center (mcwc)
		mother and child welfare center (mcwc)
		ngo clinic (other than smiling sun clinics)
		private clinic
		smiling sun clinic of ngo health service delivery project (nhsdp)
		htc (stand alone)
		urban health centre (uhc)
		maternity
		centre de santé sans lit
		dispensaire/centre communautaire de santé
		centre de santé avec lit
	Secondary Care or Above	hôpital général de réference
		hospital
		privtate hospital (with >20 beds)
		centre de santé de référence
		other hospital (not state-owned)
		hôpital / centre hospitalier / clinique
		other hospital (private)
		district hospital (dh)
		district hospital
		Hôpital
		private hospital
		district govt. hospital
		other hospital
		rural/community hospital
		Hôpital communautaire de reference
		hôpital
		special hospital
		ngo hospital
		regional hospital
		district-designated hospital
		district level govt. hospital
		national referral hospital
		zonal govt. hospital
		regional/ national hospital
		Hôpital universitaire
		Hôpital départemental
		central level govt. hospital
		central hospital
		central govt. hospital
		hôpital tertiaire / provincial
		sub-regional govt. hospital
		provincial hospital
		regional govt. hospital
		other public hospital
		autres hôpitaux
		hôpital communautaire de reference
		hôpital départemental
		hôpital universitaire
Facility Management	Public	government/public
		government/public (mohfw)
		publique
		Government/public
		local government
		private for profit
	Private	privé confessionnel
		privé a but lucratif
		ngo
		mission/ faith-based
		Private for profit
		ngo/ private not for profit
		mixte
		private-for-profit
		Mission/ faith-based
		privé sans but lucratif
		NGO/ Private not for profit
		privé lucratif
		christian health association of malawi (cham)
		private for-profit
		ngo/private not-for-profit
		company
		privé
		ong/ privé sans but lucratif
		private not-for-profit
		parastatal (originally other)
		mission/ faith-based (other than cham)
		ong/privé sans but lucratif
Geographic setting	Rural	Rural
	Urban	urbain
		urban
		Urban

## Sheet: Grouping of Components
		CVD/CVDRF		HIV
Domain	Item	WHO PEN	SARA manual	SARA manual
Amenities	Electricity always available	No	No	No
Amenities	Water available onsite	No	No	No
Amenities	Functioning Communication Equipment	No	No	No
Amenities	Email or internet 2 hours a day	No	No	No
Amenities	Emergency Transport	No	No	No
Amenities	Audiovisual Privacy	No	No	Yes
Amenities	Client toilet	No	No	No
Equipment	Weighing Scales	Yes	Yes	No
Equipment	Proteinuria	Yes	Yes	No
Equipment	Blood Pressure	Yes	Yes	No
Equipment	Stethoscope	Yes	Yes	No
Equipment	Height	Yes	Yes	No
Diagnostics	Glucose Monitoring	Yes	Yes	No
Diagnostics	CD4 or Viral Load	No	No	Yes
Diagnostics	Renal Function Test	No	No	Yes
Diagnostics	Liver Function Test	No	No	Yes
Diagnostics	Full Blood Count	No	No	Yes
Diagnostics	HIV Diagnostic Capacity	No	No	Yes
Information	CVD Guidance available	Yes	Yes	No
Information	T2DM Guidance available	Yes	Yes	No
Information	HIV - Testing & Counselling Guidelines	No	No	Yes
Information	HIV - Palliative Guidelines	No	No	Yes
Information	HIV - Clinical Management Guidelines	No	No	Yes
Information	HIV - ART Guidelines	No	No	Yes
Information	Register of TB testing in HIV Patients	No	No	Yes
Medication	Oxygen	No	Yes	No
Medication	Thiazide	Yes	Yes	No
Medication	Statin	Yes	No	No
Medication	Calcium Channel Blocker	Yes	Yes	No
Medication	Aspirin	No	Yes	No
Medication	ACE inhibitor	Yes	Yes	No
Medication	Metformin	Yes	Yes	No
Medication	Injectable Glucose	Yes	Yes	No
Medication	Sulfonylureas	Yes	Yes	No
Medication	Insulin	Yes	Yes	No
Medication	IV Fluids	Yes	No	Yes
Medication	Beta Blocker	No	No	No
Medication	Co-trimoxazole	No	No	Yes
Medication	Condoms Stocked	No	No	Yes
Medication	TB Drugs	No	No	Yes
Medication	First-Line ART regime available	No	No	Yes
Staffing	Staff Trained in Diabetes Management and Diagnosis	Yes	Yes	No
Staffing	Staff Trained in CVD Management and Diagnosis	Yes	Yes	No
Staffing	Staff Trained in HIV ART prescribing, counselling or follow up	No	No	Yes
Staffing	Staff Trained in HIV Testing & Counselling for HIV Testing	No	No	Yes
Staffing	Staff Trained in Preventing HIV Opportunistic Infections	No	No	Yes
	Total components	19	20	19

## Sheet: Comparing Present Components
Domain	Item	CVD/CVDRF	HIV	Afghanistan	Bangladesh	DRC	Haiti	Malawi	Nepal	Senegal	Tanzania
Equipment	Weighing Scales	Yes	No	Yes	Yes	Yes	Yes	Yes	Yes	Yes	Yes
Equipment	Proteinuria	Yes	No	Yes	Yes	Yes	Yes	Yes	Yes	Yes	Yes
Equipment	Blood Pressure	Yes	No	Yes	Yes	Yes	Yes	Yes	Yes	Yes	Yes
Equipment	Stethoscope	Yes	No	Yes	Yes	Yes	Yes	Yes	Yes	Yes	Yes
Equipment	Height	Yes	No	Yes	Yes	Yes	Yes	Yes	Yes	Yes	Yes
Diagnostics	Glucose Monitoring	Yes	No	Yes	Yes	Yes	Yes	Yes	Yes	Yes	Yes
Information	CVD Guidance available	Yes	No	Yes	Yes	Yes	Yes	Yes	Yes	Yes	Yes
Information	T2DM Guidance available	Yes	No	Yes	Yes	Yes	Yes	Yes	Yes	Yes	Yes
Medication	Oxygen	Yes	No	Yes	Yes	Yes	Yes	Yes	Yes	Yes	Yes
Medication	Thiazide	Yes	No	Yes	Yes	Yes	Yes	Yes	Yes	Yes	Yes
Medication	Calcium Channel Blocker	Yes	No	Yes	Yes	Yes	Yes	Yes	Yes	Yes	Yes
Medication	Aspirin	Yes	No	Yes	Yes	Yes	Yes	Yes	Yes	Yes	Yes
Medication	ACE inhibitor	Yes	No	Yes	Yes	Yes	Yes	Yes	Yes	Yes	Yes
Medication	Metformin	Yes	No	Yes	Yes	Yes	Yes	Yes	Yes	Yes	Yes
Medication	Injectable Glucose	Yes	No	Yes	Yes	Yes	Yes	Yes	Yes	Yes	Yes
Medication	Sulfonylureas	Yes	No	Yes	Yes	Yes	Yes	Yes	Yes	Yes	Yes
Medication	Insulin	Yes	No	Yes	Yes	Yes	Yes	Yes	Yes	Yes	Yes
Staffing	Staff Trained in Diabetes Management and Diagnosis	Yes	No	Yes	Yes	Yes	Yes	Yes	Yes	Yes	Yes
Staffing	Staff Trained in CVD Management and Diagnosis	Yes	No	Yes	Yes	Yes	Yes	Yes	Yes	Yes	Yes
Amenities	Audiovisual Privacy	No	Yes	Yes	Yes	Yes	Yes	Yes	Yes	Yes	Yes
Diagnostics	CD4 or Viral Load	No	Yes	Yes	No	Yes	Yes	Yes	Yes	Yes	Yes
Diagnostics	Renal Function Test	No	Yes	Yes	Yes	Yes	Yes	Yes	Yes	Yes	Yes
Diagnostics	Liver Function Test	No	Yes	Yes	Yes	Yes	Yes	Yes	Yes	Yes	Yes
Diagnostics	Full Blood Count	No	Yes	Yes	Yes	Yes	Yes	Yes	Yes	Yes	Yes
Diagnostics	HIV Diagnostic Capacity	No	Yes	Yes	Yes	Yes	Yes	Yes	Yes	Yes	Yes
Information	HIV - Testing & Counselling Guidelines	No	Yes	Yes	No	Yes	Yes	Yes	Yes	Yes	Yes
Information	HIV - Palliative Guidelines	No	Yes	No	No	Yes	No	Yes	Yes	No	Yes
Information	HIV - Clinical Management Guidelines	No	Yes	Yes	No	Yes	Yes	Yes	Yes	Yes	Yes
Information	HIV - ART Guidelines	No	Yes	Yes	No	Yes	Yes	Yes	Yes	Yes	Yes
Information	Register of TB testing in HIV Patients	No	Yes	Yes	No	Yes	Yes	Yes	Yes	Yes	Yes
Medication	IV Fluids	No	Yes	Yes	Yes	Yes	Yes	Yes	Yes	Yes	Yes
Medication	Co-trimoxazole	No	Yes	Yes	Yes	Yes	Yes	Yes	Yes	Yes	Yes
Medication	Condoms Stocked	No	Yes	Yes	Yes	Yes	Yes	Yes	Yes	Yes	Yes
Medication	TB Drugs	No	Yes	Yes	Yes	Yes	Yes	Yes	Yes	Yes	Yes
Medication	First-Line ART regime available	No	Yes	Yes	No	Yes	Yes	Yes	Yes	Yes	Yes
Staffing	Staff Trained in HIV ART prescribing, counselling or follow up	No	Yes	Yes	No	Yes	Yes	Yes	Yes	Yes	Yes
Staffing	Staff Trained in HIV Testing & Counselling for HIV Testing	No	Yes	Yes	No	Yes	Yes	Yes	Yes	Yes	Yes
Staffing	Staff Trained in Preventing HIV Opportunistic Infections	No	Yes	Yes	No	Yes	Yes	Yes	Yes	Yes	Yes
Total	CVDRF	19		19	19	19	19	19	19	19	19
	HIV	19		18	9	19	18	19	19	18	19
