# Supplementary material for: Health service readiness to provide care for HIV and cardiovascular disease risk factors in low- and middle-income countries
Source: PLOS Glob Public Health. 2023 Sep 22;3(9):e0002373. doi: 10.1371/journal.pgph.0002373 (PMC10516419; doi:10.1371/journal.pgph.0002373)
Supplement: S2 Appendix — Variables used to derive Health Service Readiness scores for HIV and CVDRF shown by domain. (XLSX) [file pgph.0002373.s002.xlsx]

## Sheet: Variables by source
Appendix 2: Variables used to derive HSR Scores for HIV and CVDRF shown by domain
		CVD/CVDRF		HIV
Domain	Item	WHO PEN	SARA manual	SARA manual
Amenities	Electricity always available	No	No	No
Amenities	Water available onsite	No	No	No
Amenities	Functioning Communication Equipment	No	No	No
Amenities	Email or internet 2 hours a day	No	No	No
Amenities	Emergency Transport	No	No	No
Amenities	Audiovisual Privacy	No	No	Yes
Amenities	Client toilet	No	No	No
Equipment	Weighing Scales	Yes	Yes	No
Equipment	Proteinuria	Yes	Yes	No
Equipment	Blood Pressure	Yes	Yes	No
Equipment	Stethoscope	Yes	Yes	No
Equipment	Height	Yes	Yes	No
Diagnostics	Glucose Monitoring	Yes	Yes	No
Diagnostics	CD4 or Viral Load	No	No	Yes
Diagnostics	Renal Function Test	No	No	Yes
Diagnostics	Liver Function Test	No	No	Yes
Diagnostics	Full Blood Count	No	No	Yes
Diagnostics	HIV Diagnostic Capacity	No	No	Yes
Information	CVD Guidance available	Yes	Yes	No
Information	T2DM Guidance available	Yes	Yes	No
Information	HIV - Testing & Counselling Guidelines	No	No	Yes
Information	HIV - Palliative Guidelines	No	No	Yes
Information	HIV - Clinical Management Guidelines	No	No	Yes
Information	HIV - ART Guidelines	No	No	Yes
Information	Register of TB testing in HIV Patients	No	No	Yes
Medication	Oxygen	No	Yes	No
Medication	Thiazide	Yes	Yes	No
Medication	Statin	Yes	No	No
Medication	Calcium Channel Blocker	Yes	Yes	No
Medication	Aspirin	No	Yes	No
Medication	ACE inhibitor	Yes	Yes	No
Medication	Metformin	Yes	Yes	No
Medication	Injectable Glucose	Yes	Yes	No
Medication	Sulfonylureas	Yes	Yes	No
Medication	Insulin	Yes	Yes	No
Medication	IV Fluids	Yes	No	Yes
Medication	Beta Blocker	No	No	No
Medication	Co-trimoxazole	No	No	Yes
Medication	Condoms Stocked	No	No	Yes
Medication	TB Drugs	No	No	Yes
Medication	First-Line ART regime available	No	No	Yes
Staffing	Staff Trained in Diabetes Management and Diagnosis	Yes	Yes	No
Staffing	Staff Trained in CVD Management and Diagnosis	Yes	Yes	No
Staffing	Staff Trained in HIV ART prescribing, counselling or follow up	No	No	Yes
Staffing	Staff Trained in HIV Testing & Counselling for HIV Testing	No	No	Yes
Staffing	Staff Trained in Preventing HIV Opportunistic Infections	No	No	Yes
	Total components	19	19	19

## Sheet: Variables by country
Appendix 2. Variables used to derive HSR scores for HIV and CVDRF by country
Domain	Item	CVD/CVDRF	HIV	Afghanistan	Bangladesh	DRC	Haiti	Malawi	Nepal	Senegal	Tanzania
Equipment	Weighing Scales	Yes	No	Yes	Yes	Yes	Yes	Yes	Yes	Yes	Yes
Equipment	Proteinuria	Yes	No	Yes	Yes	Yes	Yes	Yes	Yes	Yes	Yes
Equipment	Blood Pressure	Yes	No	Yes	Yes	Yes	Yes	Yes	Yes	Yes	Yes
Equipment	Stethoscope	Yes	No	Yes	Yes	Yes	Yes	Yes	Yes	Yes	Yes
Equipment	Height	Yes	No	Yes	Yes	Yes	Yes	Yes	Yes	Yes	Yes
Diagnostics	Glucose Monitoring	Yes	No	Yes	Yes	Yes	Yes	Yes	Yes	Yes	Yes
Information	CVD Guidance available	Yes	No	Yes	Yes	Yes	Yes	Yes	Yes	Yes	Yes
Information	T2DM Guidance available	Yes	No	Yes	Yes	Yes	Yes	Yes	Yes	Yes	Yes
Medication	Oxygen	Yes	No	Yes	Yes	Yes	Yes	Yes	Yes	Yes	Yes
Medication	Thiazide	Yes	No	Yes	Yes	Yes	Yes	Yes	Yes	Yes	Yes
Medication	Calcium Channel Blocker	Yes	No	Yes	Yes	Yes	Yes	Yes	Yes	Yes	Yes
Medication	Aspirin	Yes	No	Yes	Yes	Yes	Yes	Yes	Yes	Yes	Yes
Medication	ACE inhibitor	Yes	No	Yes	Yes	Yes	Yes	Yes	Yes	Yes	Yes
Medication	Metformin	Yes	No	Yes	Yes	Yes	Yes	Yes	Yes	Yes	Yes
Medication	Injectable Glucose	Yes	No	Yes	Yes	Yes	Yes	Yes	Yes	Yes	Yes
Medication	Sulfonylureas	Yes	No	Yes	Yes	Yes	Yes	Yes	Yes	Yes	Yes
Medication	Insulin	Yes	No	Yes	Yes	Yes	Yes	Yes	Yes	Yes	Yes
Staffing	Staff Trained in Diabetes Management and Diagnosis	Yes	No	Yes	Yes	Yes	Yes	Yes	Yes	Yes	Yes
Staffing	Staff Trained in CVD Management and Diagnosis	Yes	No	Yes	Yes	Yes	Yes	Yes	Yes	Yes	Yes
Amenities	Audiovisual Privacy	No	Yes	Yes	Yes	Yes	Yes	Yes	Yes	Yes	Yes
Diagnostics	CD4 or Viral Load	No	Yes	Yes	No	Yes	Yes	Yes	Yes	Yes	Yes
Diagnostics	Renal Function Test	No	Yes	Yes	Yes	Yes	Yes	Yes	Yes	Yes	Yes
Diagnostics	Liver Function Test	No	Yes	Yes	Yes	Yes	Yes	Yes	Yes	Yes	Yes
Diagnostics	Full Blood Count	No	Yes	Yes	Yes	Yes	Yes	Yes	Yes	Yes	Yes
Diagnostics	HIV Diagnostic Capacity	No	Yes	Yes	Yes	Yes	Yes	Yes	Yes	Yes	Yes
Information	HIV - Testing & Counselling Guidelines	No	Yes	Yes	No	Yes	Yes	Yes	Yes	Yes	Yes
Information	HIV - Palliative Guidelines	No	Yes	No	No	Yes	No	Yes	Yes	No	Yes
Information	HIV - Clinical Management Guidelines	No	Yes	Yes	No	Yes	Yes	Yes	Yes	Yes	Yes
Information	HIV - ART Guidelines	No	Yes	Yes	No	Yes	Yes	Yes	Yes	Yes	Yes
Information	Register of TB testing in HIV Patients	No	Yes	Yes	No	Yes	Yes	Yes	Yes	Yes	Yes
Medication	IV Fluids	No	Yes	Yes	Yes	Yes	Yes	Yes	Yes	Yes	Yes
Medication	Co-trimoxazole	No	Yes	Yes	Yes	Yes	Yes	Yes	Yes	Yes	Yes
Medication	Condoms Stocked	No	Yes	Yes	Yes	Yes	Yes	Yes	Yes	Yes	Yes
Medication	TB Drugs	No	Yes	Yes	Yes	Yes	Yes	Yes	Yes	Yes	Yes
Medication	First-Line ART regime available	No	Yes	Yes	No	Yes	Yes	Yes	Yes	Yes	Yes
Staffing	Staff Trained in HIV ART prescribing, counselling or follow up	No	Yes	Yes	No	Yes	Yes	Yes	Yes	Yes	Yes
Staffing	Staff Trained in HIV Testing & Counselling for HIV Testing	No	Yes	Yes	No	Yes	Yes	Yes	Yes	Yes	Yes
Staffing	Staff Trained in Preventing HIV Opportunistic Infections	No	Yes	Yes	No	Yes	Yes	Yes	Yes	Yes	Yes
Total	CVDRF	19		19	19	19	19	19	19	19	19
	HIV	19		18	9	19	18	19	19	18	19
