# Supplementary material for: Health service readiness to provide care for HIV and cardiovascular disease risk factors in low- and middle-income countries
Source: PLOS Glob Public Health. 2023 Sep 22;3(9):e0002373. doi: 10.1371/journal.pgph.0002373 (PMC10516419; doi:10.1371/journal.pgph.0002373)
Supplement: S4 Appendix — (XLSX) [file pgph.0002373.s004.xlsx]

## Sheet: Sheet1
Appendix 4. Facility Stated readiness to provide services
Countries	Categories	CVDRF	HIV
Overall	All Facilities	7606	7606
	Overall	6502.0 (85.5)	2290.0 (30.1)
	Primary Care	4673 (81.7)	1193 (27.3)
	Secondary Care or above	1829 (96.9)	1097 (64.0)
	Private	2447 (90.5)	809 (32.5)
	Public	4055 (82.7)	1481 (41.3)
	Rural	3550 (81.3)	1469 (45.6)
	Urban	2070 (90.9)	760 (40.1)
Afghanistan	All Facilities	142	142
	Overall	118 (83.1)	4 (2.8)
	Primary Care	41 (85.4)	0 (0.0)
	Secondary Care or above	77 (81.9)	4 (4.3)
	Private	97 (89.8)	1 (0.9)
	Public	21 (61.8)	3 (8.8)
	Rural	1 (100.0)	0 (0.0)
	Urban	117 (83.0)	4 (2.8)
Bangladesh	All Facilities	1524
	Overall	1168 (76.6)
	Primary Care	999 (73.9)
	Secondary Care or above	169 (97.7)
	Private	196 (92.5)
	Public	972 (74.1)
	Rural	833 (73.0)
	Urban	335 (87.5)
DRC	All Facilities	1380	1380
	Overall	1196 (86.7)	762 (55.2)
	Primary Care	374 (69.3)	137 (25.4)
	Secondary Care or above	822 (97.9)	625 (74.4)
	Private	509 (92.9)	316 (57.7)
	Public	687 (82.6)	446 (53.6)
	Rural	907 (84.3)	550 (51.1)
	Urban	289 (95.1)	212 (69.7)
Haiti	All Facilities	1007	1007
	Overall	985 (97.8)	158 (15.7)
	Primary Care	858 (97.9)	96 (11.0)
	Secondary Care or above	127 (96.9)	62 (47.3)
	Private	646 (97.4)	75 (11.3)
	Public	339 (98.5)	83 (24.1)
	Rural	624 (99.2)	62 (9.9)
	Urban	361 (95.5)	96 (25.4)
Malawi	All Facilities	977	977
	Overall	869 (88.9)	615 (62.9)
	Primary Care	757 (87.9)	514 (59.7)
	Secondary Care or above	112 (96.6)	101 (87.1)
	Private	444 (89.0)	222 (44.5)
	Public	425 (88.9)	393 (82.2)
	Rural	596 (87.9)	485 (71.5)
	Urban	273 (91.3)	130 (43.5)
Nepal	All Facilities	963	963
	Overall	882 (91.6)	61 (6.3)
	Primary Care	640 (89.4)	6 (0.8)
	Secondary Care or above	242 (98.0)	55 (22.3)
	Private	147 (76.6)	10 (5.2)
	Public	735 (95.3)	51 (6.6)
Senegal	All Facilities	425	425
	Overall	331 (77.9)	84 (19.8)
	Primary Care	301 (76.4)	64 (16.2)
	Secondary Care or above	30 (96.8)	20 (64.5)
	Private	65 (87.8)	5 (6.8)
	Public	266 (75.8)	79 (22.5)
	Rural	0 (0.0)	0 (0.0)
	Urban	331 (97.1)	84 (24.6)
Tanzania	All Facilities	1188	1188
	Overall	953 (80.2)	606 (51.0)
	Primary Care	703 (75.4)	376 (40.3)
	Secondary Care or above	250 (97.7)	230 (89.8)
	Private	343 (84.1)	180 (44.1)
	Public	610 (78.2)	426 (54.6)
	Rural	589 (77.9)	372 (49.2)
	Urban	364 (84.3)	234 (54.2)
