# Supplementary material for: Health service readiness to provide care for HIV and cardiovascular disease risk factors in low- and middle-income countries
Source: PLOS Glob Public Health. 2023 Sep 22;3(9):e0002373. doi: 10.1371/journal.pgph.0002373 (PMC10516419; doi:10.1371/journal.pgph.0002373)
Supplement: S5 Appendix — Facility readiness to provide CVDRF or HIV care, regardless of stated readiness of services to provide care for CVDRF or HIV presented overall and stratified by level of care, funding, and geographical location. Scores are presented as median (IQR). (XLSX) [file pgph.0002373.s005.xlsx]

## Sheet: Sheet1
Appendix 5. Median All-Facility Readiness Scores
Facility readiness to provide CVDRF or HIV care, regardless of stated readiness of services to provide care for CVDRF or HIV presented overall and stratified by level of care, funding, and geographical location. Scores are presented as median (IQR).
		CVDRF					HIV
		Equipment Score CVDRF	Info Score CVDRF	Staffing Score CVDRF	Meds Score CVDRF	Diagnostics Score CVDRF	Amenities Score HIV	Info Score HIV	Staffing Score HIV	Meds Score HIV	Diagnostics Score HIV
Country
All	All	0.8 (0.6,0.8)	0.0 (0.0,0.0)	0.0 (0.0,0.0)	0.1 (0.0,0.4)	0.0 (0.0,1.0)	1.0 (1.0,1.0)	0.2 (0.0,0.6)	0.0 (0.0,1.0)	0.6 (0.4,0.8)	0.0 (0.0,0.2)
	Primary Care	0.8 (0.6,0.8)	0.0 (0.0,0.0)	0.0 (0.0,0.0)	0.1 (0.0,0.2)	0.0 (0.0,1.0)	1.0 (1.0,1.0)	0.0 (0.0,0.4)	0.0 (0.0,0.33)	0.5 (0.4,0.6)	0.0 (0.0,0.2)
	Secondary Care or above	0.8 (0.8,1.0)	0.0 (0.0,0.5)	0.0 (0.0,0.5)	0.4 (0.2,0.7)	1.0 (1.0,1.0)	1.0 (1.0,1.0)	0.5 (0.0,0.8)	0.33 (0.0,1.0)	0.75 (0.4,0.8)	0.4 (0.2,0.8)
	Private	0.8 (0.6,1.0)	0.0 (0.0,0.5)	0.0 (0.0,0.5)	0.3 (0.1,0.6)	1.0 (0.0,1.0)	1.0 (1.0,1.0)	0.0 (0.0,0.4)	0.0 (0.0,0.67)	0.4 (0.2,0.6)	0.2 (0.0,0.6)
	Public	0.8 (0.6,0.8)	0.0 (0.0,0.0)	0.0 (0.0,0.0)	0.1 (0.0,0.2)	0.0 (0.0,1.0)	1.0 (1.0,1.0)	0.2 (0.0,0.6)	0.0 (0.0,1.0)	0.6 (0.4,0.8)	0.0 (0.0,0.2)
	rural	0.8 (0.6,0.8)	0.0 (0.0,0.0)	0.0 (0.0,0.0)	0.1 (0.0,0.3)	0.0 (0.0,1.0)	1.0 (1.0,1.0)	0.2 (0.0,0.6)	0.0 (0.0,1.0)	0.5 (0.4,0.8)	0.0 (0.0,0.2)
	urban	0.8 (0.8,1.0)	0.0 (0.0,0.5)	0.0 (0.0,0.5)	0.3 (0.1,0.6)	1.0 (0.0,1.0)	1.0 (1.0,1.0)	0.2 (0.0,0.6)	0.0 (0.0,1.0)	0.5 (0.29,0.8)	0.2 (0.0,0.6)
Afghanistan	All	0.8 (0.6,1.0)	0.0 (0.0,0.0)	0.0 (0.0,0.5)	0.7 (0.4,0.8)	1.0 (1.0,1.0)	1.0 (1.0,1.0)	0.0 (0.0,0.0)	0.0 (0.0,0.0)	0.4 (0.2,0.6)	0.6 (0.6,0.8)
	Primary Care	0.8 (0.6,0.8)	0.0 (0.0,1.0)	0.0 (0.0,0.0)	0.7 (0.5,0.8)	1.0 (1.0,1.0)	1.0 (1.0,1.0)	0.0 (0.0,0.0)	0.0 (0.0,0.0)	0.4 (0.2,0.6)	0.6 (0.6,0.8)
	Secondary Care or above	0.8 (0.6,1.0)	0.0 (0.0,0.0)	0.0 (0.0,0.5)	0.65 (0.4,0.8)	1.0 (1.0,1.0)	1.0 (1.0,1.0)	0.0 (0.0,0.0)	0.0 (0.0,0.0)	0.4 (0.2,0.6)	0.6 (0.6,0.6)
	Private	0.8 (0.6,1.0)	0.0 (0.0,0.12)	0.0 (0.0,0.5)	0.7 (0.5,0.8)	1.0 (1.0,1.0)	1.0 (1.0,1.0)	0.0 (0.0,0.0)	0.0 (0.0,0.0)	0.4 (0.2,0.6)	0.6 (0.6,0.8)
	Public	0.7 (0.6,0.8)	0.0 (0.0,0.0)	0.0 (0.0,0.5)	0.25 (0.1,0.57)	1.0 (1.0,1.0)	1.0 (1.0,1.0)	0.0 (0.0,0.0)	0.0 (0.0,0.0)	0.4 (0.2,0.55)	0.6 (0.4,0.6)
	rural	0.8 (0.8,0.8)	0.0 (0.0,0.0)	0.0 (0.0,0.0)	0.8 (0.8,0.8)	1.0 (1.0,1.0)	1.0 (1.0,1.0)	0.0 (0.0,0.0)	0.0 (0.0,0.0)	0.2 (0.2,0.2)	0.4 (0.4,0.4)
	urban	0.8 (0.6,1.0)	0.0 (0.0,0.0)	0.0 (0.0,0.5)	0.7 (0.4,0.8)	1.0 (1.0,1.0)	1.0 (1.0,1.0)	0.0 (0.0,0.0)	0.0 (0.0,0.0)	0.4 (0.2,0.6)	0.6 (0.6,0.8)
Bangladesh	All	0.8 (0.6,0.8)	0.0 (0.0,0.0)	0.0 (0.0,0.0)	0.0 (0.0,0.1)	0.0 (0.0,0.0)	1.0 (0.0,1.0)			0.5 (0.25,0.5)	0.0 (0.0,0.0)
	Primary Care	0.8 (0.6,0.8)	0.0 (0.0,0.0)	0.0 (0.0,0.0)	0.0 (0.0,0.0)	0.0 (0.0,0.0)	1.0 (0.0,1.0)			0.5 (0.5,0.5)	0.0 (0.0,0.0)
	Secondary Care or above	0.8 (0.8,1.0)	0.0 (0.0,0.0)	0.0 (0.0,0.0)	0.5 (0.2,0.7)	1.0 (1.0,1.0)	1.0 (1.0,1.0)			0.25 (0.0,0.5)	0.67 (0.33,1.0)
	Private	0.8 (0.8,1.0)	0.0 (0.0,0.0)	0.0 (0.0,0.0)	0.3 (0.1,0.6)	1.0 (1.0,1.0)	1.0 (1.0,1.0)			0.25 (0.0,0.5)	0.67 (0.0,1.0)
	Public	0.8 (0.6,0.8)	0.0 (0.0,0.0)	0.0 (0.0,0.0)	0.0 (0.0,0.0)	0.0 (0.0,0.0)	1.0 (0.0,1.0)			0.5 (0.5,0.5)	0.0 (0.0,0.0)
	rural	0.8 (0.6,0.8)	0.0 (0.0,0.0)	0.0 (0.0,0.0)	0.0 (0.0,0.0)	0.0 (0.0,0.0)	1.0 (0.0,1.0)			0.5 (0.25,0.5)	0.0 (0.0,0.0)
	urban	0.8 (0.8,1.0)	0.0 (0.0,0.0)	0.0 (0.0,0.5)	0.2 (0.1,0.5)	1.0 (0.0,1.0)	1.0 (1.0,1.0)			0.5 (0.25,0.5)	0.0 (0.0,0.67)
DRC	All	0.8 (0.6,1.0)	0.0 (0.0,0.5)	0.0 (0.0,0.0)	0.2 (0.0,0.3)	1.0 (0.0,1.0)	1.0 (1.0,1.0)	0.2 (0.0,0.8)	0.33 (0.0,1.0)	0.6 (0.4,0.8)	0.2 (0.0,0.2)
	Primary Care	0.6 (0.6,0.8)	0.0 (0.0,0.0)	0.0 (0.0,0.0)	0.1 (0.0,0.1)	0.0 (0.0,0.0)	1.0 (1.0,1.0)	0.0 (0.0,0.2)	0.0 (0.0,0.67)	0.4 (0.2,0.6)	0.0 (0.0,0.2)
	Secondary Care or above	0.8 (0.8,1.0)	0.0 (0.0,0.5)	0.0 (0.0,0.0)	0.3 (0.1,0.4)	1.0 (1.0,1.0)	1.0 (1.0,1.0)	0.6 (0.2,0.8)	1.0 (0.0,1.0)	0.8 (0.6,0.8)	0.2 (0.0,0.4)
	Private	0.8 (0.6,1.0)	0.0 (0.0,0.5)	0.0 (0.0,0.0)	0.2 (0.1,0.4)	1.0 (0.0,1.0)	1.0 (1.0,1.0)	0.2 (0.0,0.8)	0.33 (0.0,1.0)	0.6 (0.4,0.8)	0.2 (0.0,0.4)
	Public	0.8 (0.6,0.8)	0.0 (0.0,0.5)	0.0 (0.0,0.0)	0.1 (0.0,0.2)	0.0 (0.0,1.0)	1.0 (1.0,1.0)	0.2 (0.0,0.8)	0.0 (0.0,1.0)	0.6 (0.4,0.8)	0.2 (0.0,0.2)
	rural	0.8 (0.6,1.0)	0.0 (0.0,0.5)	0.0 (0.0,0.0)	0.1 (0.0,0.3)	0.0 (0.0,1.0)	1.0 (1.0,1.0)	0.2 (0.0,0.8)	0.0 (0.0,1.0)	0.6 (0.4,0.8)	0.2 (0.0,0.2)
	urban	0.8 (0.8,1.0)	0.0 (0.0,0.5)	0.0 (0.0,0.5)	0.2 (0.1,0.4)	1.0 (1.0,1.0)	1.0 (1.0,1.0)	0.5 (0.0,0.8)	1.0 (0.0,1.0)	0.6 (0.4,0.8)	0.2 (0.2,0.6)
Haiti	All	0.8 (0.8,1.0)	0.0 (0.0,0.0)	0.0 (0.0,0.5)	0.4 (0.2,0.6)	0.0 (0.0,1.0)	1.0 (1.0,1.0)	0.0 (0.0,0.0)	0.0 (0.0,0.0)	0.4 (0.2,0.6)	0.0 (0.0,0.2)
	Primary Care	0.8 (0.75,1.0)	0.0 (0.0,0.0)	0.0 (0.0,0.5)	0.4 (0.2,0.6)	0.0 (0.0,1.0)	1.0 (1.0,1.0)	0.0 (0.0,0.0)	0.0 (0.0,0.0)	0.4 (0.2,0.6)	0.0 (0.0,0.2)
	Secondary Care or above	1.0 (0.8,1.0)	0.0 (0.0,0.0)	1.0 (0.0,1.0)	0.7 (0.5,0.8)	1.0 (1.0,1.0)	1.0 (1.0,1.0)	0.25 (0.0,0.75)	0.33 (0.0,1.0)	0.6 (0.4,0.8)	0.6 (0.2,0.8)
	Private	0.8 (0.6,1.0)	0.0 (0.0,0.0)	0.0 (0.0,1.0)	0.5 (0.3,0.6)	1.0 (0.0,1.0)	1.0 (1.0,1.0)	0.0 (0.0,0.0)	0.0 (0.0,0.0)	0.4 (0.2,0.6)	0.2 (0.0,0.2)
	Public	0.8 (0.8,1.0)	0.0 (0.0,0.0)	0.0 (0.0,0.5)	0.3 (0.2,0.5)	0.0 (0.0,1.0)	1.0 (1.0,1.0)	0.0 (0.0,0.25)	0.0 (0.0,0.33)	0.6 (0.4,0.6)	0.0 (0.0,0.2)
	rural	0.8 (0.8,1.0)	0.0 (0.0,0.0)	0.0 (0.0,0.5)	0.4 (0.2,0.5)	0.0 (0.0,1.0)	1.0 (1.0,1.0)	0.0 (0.0,0.0)	0.0 (0.0,0.0)	0.4 (0.4,0.6)	0.0 (0.0,0.2)
	urban	0.8 (0.8,1.0)	0.0 (0.0,0.0)	0.5 (0.0,1.0)	0.5 (0.3,0.7)	1.0 (0.0,1.0)	1.0 (1.0,1.0)	0.0 (0.0,0.25)	0.0 (0.0,0.67)	0.4 (0.2,0.6)	0.2 (0.0,0.4)
Malawi	All	0.8 (0.6,0.8)	0.0 (0.0,0.5)	0.0 (0.0,0.0)	0.2 (0.1,0.3)	0.0 (0.0,0.0)	1.0 (1.0,1.0)	0.4 (0.2,0.6)	0.33 (0.0,1.0)	0.6 (0.4,0.8)	0.2 (0.0,0.2)
	Primary Care	0.6 (0.6,0.8)	0.0 (0.0,0.5)	0.0 (0.0,0.0)	0.1 (0.1,0.3)	0.0 (0.0,0.0)	1.0 (1.0,1.0)	0.4 (0.0,0.6)	0.33 (0.0,1.0)	0.6 (0.4,0.8)	0.0 (0.0,0.2)
	Secondary Care or above	0.8 (0.8,1.0)	0.5 (0.0,1.0)	0.0 (0.0,0.62)	0.6 (0.4,0.8)	1.0 (0.75,1.0)	1.0 (1.0,1.0)	0.6 (0.2,0.8)	1.0 (0.67,1.0)	0.8 (0.6,1.0)	0.4 (0.2,0.8)
	Private	0.8 (0.6,0.8)	0.0 (0.0,0.5)	0.0 (0.0,0.0)	0.2 (0.1,0.5)	0.0 (0.0,1.0)	1.0 (1.0,1.0)	0.2 (0.0,0.6)	0.0 (0.0,1.0)	0.6 (0.4,0.8)	0.0 (0.0,0.2)
	Public	0.6 (0.6,0.8)	0.0 (0.0,0.5)	0.0 (0.0,0.0)	0.1 (0.1,0.2)	0.0 (0.0,0.0)	1.0 (1.0,1.0)	0.6 (0.2,0.6)	0.67 (0.0,1.0)	0.8 (0.6,0.8)	0.2 (0.0,0.2)
	rural	0.6 (0.6,0.8)	0.0 (0.0,0.5)	0.0 (0.0,0.0)	0.1 (0.1,0.2)	0.0 (0.0,0.0)	1.0 (1.0,1.0)	0.4 (0.2,0.6)	0.5 (0.0,1.0)	0.8 (0.6,0.8)	0.2 (0.0,0.2)
	urban	0.8 (0.6,0.8)	0.0 (0.0,1.0)	0.0 (0.0,0.5)	0.3 (0.1,0.6)	0.0 (0.0,1.0)	1.0 (1.0,1.0)	0.2 (0.0,0.6)	0.0 (0.0,1.0)	0.6 (0.4,0.8)	0.0 (0.0,0.2)
Nepal	All	0.6 (0.6,0.8)	0.0 (0.0,0.0)	0.0 (0.0,0.0)	0.0 (0.0,0.2)	0.0 (0.0,0.0)	1.0 (1.0,1.0)	0.0 (0.0,0.0)	0.0 (0.0,0.0)	0.6 (0.4,0.6)	0.0 (0.0,0.2)
	Primary Care	0.6 (0.6,0.8)	0.0 (0.0,0.0)	0.0 (0.0,0.0)	0.0 (0.0,0.1)	0.0 (0.0,0.0)	1.0 (1.0,1.0)	0.0 (0.0,0.0)	0.0 (0.0,0.0)	0.6 (0.6,0.6)	0.0 (0.0,0.0)
	Secondary Care or above	0.8 (0.8,1.0)	0.0 (0.0,0.0)	0.0 (0.0,0.0)	0.4 (0.15,0.6)	1.0 (0.0,1.0)	1.0 (1.0,1.0)	0.0 (0.0,0.0)	0.0 (0.0,0.0)	0.6 (0.2,0.8)	0.6 (0.2,0.8)
	Private	0.8 (0.75,1.0)	0.0 (0.0,0.0)	0.0 (0.0,0.0)	0.3 (0.0,0.6)	1.0 (0.0,1.0)	1.0 (1.0,1.0)	0.0 (0.0,0.0)	0.0 (0.0,0.0)	0.4 (0.2,0.6)	0.6 (0.2,0.8)
	Public	0.6 (0.6,0.8)	0.0 (0.0,0.0)	0.0 (0.0,0.0)	0.0 (0.0,0.1)	0.0 (0.0,0.0)	1.0 (1.0,1.0)	0.0 (0.0,0.0)	0.0 (0.0,0.0)	0.6 (0.6,0.6)	0.0 (0.0,0.2)
Senegal	All	1.0 (0.6,1.0)	0.0 (0.0,0.0)	0.0 (0.0,0.5)	0.1 (0.0,0.2)	1.0 (0.0,1.0)	1.0 (1.0,1.0)	0.0 (0.0,0.25)	0.0 (0.0,0.33)	0.4 (0.2,0.6)	0.2 (0.0,0.2)
	Primary Care	0.8 (0.6,1.0)	0.0 (0.0,0.0)	0.0 (0.0,0.5)	0.1 (0.0,0.2)	1.0 (0.0,1.0)	1.0 (1.0,1.0)	0.0 (0.0,0.25)	0.0 (0.0,0.33)	0.4 (0.2,0.6)	0.2 (0.0,0.2)
	Secondary Care or above	1.0 (0.8,1.0)	0.0 (0.0,1.0)	0.0 (0.0,0.75)	0.5 (0.25,0.6)	1.0 (1.0,1.0)	1.0 (1.0,1.0)	0.75 (0.0,1.0)	0.0 (0.0,1.0)	0.6 (0.4,0.8)	0.8 (0.6,0.8)
	Private	0.8 (0.6,1.0)	0.0 (0.0,0.0)	0.0 (0.0,0.5)	0.1 (0.0,0.2)	1.0 (0.0,1.0)	1.0 (1.0,1.0)	0.0 (0.0,0.0)	0.0 (0.0,0.0)	0.2 (0.0,0.4)	0.0 (0.0,0.4)
	Public	1.0 (0.6,1.0)	0.0 (0.0,0.0)	0.0 (0.0,0.5)	0.1 (0.0,0.2)	1.0 (0.0,1.0)	1.0 (1.0,1.0)	0.0 (0.0,0.5)	0.0 (0.0,0.33)	0.4 (0.2,0.6)	0.2 (0.1,0.2)
	rural	0.3 (0.2,0.6)	0.0 (0.0,0.0)	0.0 (0.0,0.0)	0.0 (0.0,0.0)	0.0 (0.0,0.0)	1.0 (1.0,1.0)	0.0 (0.0,0.0)	0.0 (0.0,0.0)	0.2 (0.0,0.2)	0.0 (0.0,0.0)
	urban	1.0 (0.8,1.0)	0.0 (0.0,0.5)	0.0 (0.0,0.5)	0.2 (0.1,0.3)	1.0 (1.0,1.0)	1.0 (1.0,1.0)	0.25 (0.0,0.5)	0.0 (0.0,0.33)	0.4 (0.2,0.6)	0.2 (0.2,0.4)
Tanzania	All	0.8 (0.6,1.0)	0.0 (0.0,1.0)	0.0 (0.0,0.0)	0.2 (0.1,0.5)	0.0 (0.0,1.0)	1.0 (1.0,1.0)	0.4 (0.2,0.8)	0.0 (0.0,1.0)	0.6 (0.4,0.8)	0.2 (0.2,0.4)
	Primary Care	0.8 (0.6,0.8)	0.0 (0.0,1.0)	0.0 (0.0,0.0)	0.1 (0.1,0.2)	0.0 (0.0,1.0)	1.0 (1.0,1.0)	0.2 (0.0,0.8)	0.0 (0.0,0.67)	0.6 (0.4,0.8)	0.2 (0.2,0.2)
	Secondary Care or above	1.0 (0.8,1.0)	0.75 (0.0,1.0)	0.25 (0.0,1.0)	0.7 (0.6,0.8)	1.0 (1.0,1.0)	1.0 (1.0,1.0)	0.8 (0.6,0.8)	0.67 (0.0,1.0)	0.8 (0.8,1.0)	0.6 (0.4,0.8)
	Private	0.8 (0.6,1.0)	0.0 (0.0,1.0)	0.0 (0.0,0.0)	0.5 (0.1,0.7)	1.0 (0.0,1.0)	1.0 (1.0,1.0)	0.2 (0.0,0.8)	0.0 (0.0,1.0)	0.6 (0.4,0.8)	0.2 (0.0,0.6)
	Public	0.8 (0.6,0.8)	0.0 (0.0,1.0)	0.0 (0.0,0.5)	0.1 (0.1,0.3)	0.0 (0.0,1.0)	1.0 (1.0,1.0)	0.4 (0.2,0.8)	0.0 (0.0,1.0)	0.6 (0.4,0.8)	0.2 (0.2,0.4)
	rural	0.8 (0.6,0.8)	0.0 (0.0,1.0)	0.0 (0.0,0.0)	0.1 (0.1,0.22)	0.0 (0.0,1.0)	1.0 (1.0,1.0)	0.2 (0.2,0.8)	0.0 (0.0,1.0)	0.6 (0.4,0.8)	0.2 (0.2,0.2)
	urban	0.8 (0.6,1.0)	0.0 (0.0,1.0)	0.0 (0.0,0.5)	0.5 (0.18,0.7)	1.0 (0.0,1.0)	1.0 (1.0,1.0)	0.6 (0.0,0.8)	0.0 (0.0,1.0)	0.6 (0.4,0.8)	0.4 (0.2,0.8)
