# Supplementary material for: Health service readiness to provide care for HIV and cardiovascular disease risk factors in low- and middle-income countries
Source: PLOS Glob Public Health. 2023 Sep 22;3(9):e0002373. doi: 10.1371/journal.pgph.0002373 (PMC10516419; doi:10.1371/journal.pgph.0002373)
Supplement: S6 Appendix — Facility readiness to provide CVDRF or HIV care for facilities stating readiness of services to provide care for CVDRF or HIV presented overall and stratified by level of care, funding, and geographical location. Scores are presented as median (IQR). (XLSX) [file pgph.0002373.s006.xlsx]

## Sheet: Sheet1
Appendix 6. Median Readiness in Facilities Stating Readiness
Facility readiness to provide CVDRF or HIV care for facilities stating readiness of services to provide care for CVDRF or HIV presented overall and stratified by level of care, funding, and geographical location. Scores are presented as median (IQR).
		CVDRF					HIV
		Equipment Score	Info Score	Staffing Score	Meds Score	Diagnostics Score	Amenities Score	Info Score	Staffing Score	Meds Score	Diagnostics Score
Country
All	All	0.8 (0.6,1.0)	0.0 (0.0,0.5)	0.0 (0.0,0.0)	0.2 (0.0,0.4)	0.0 (0.0,1.0)	1.0 (1.0,1.0)	0.75 (0.5,0.8)	1.0 (0.0,1.0)	0.8 (0.6,1.0)	0.2 (0.2,0.6)
	Primary Care	0.8 (0.6,0.8)	0.0 (0.0,0.0)	0.0 (0.0,0.0)	0.1 (0.0,0.3)	0.0 (0.0,1.0)	1.0 (1.0,1.0)	0.6 (0.4,0.8)	0.67 (0.0,1.0)	0.8 (0.6,0.8)	0.2 (0.2,0.4)
	Secondary Care or above	0.8 (0.8,1.0)	0.0 (0.0,0.5)	0.0 (0.0,0.5)	0.4 (0.2,0.7)	1.0 (1.0,1.0)	1.0 (1.0,1.0)	0.8 (0.6,0.8)	1.0 (0.0,1.0)	0.8 (0.8,1.0)	0.4 (0.2,0.8)
	Private	0.8 (0.6,1.0)	0.0 (0.0,0.5)	0.0 (0.0,0.5)	0.4 (0.1,0.6)	1.0 (0.0,1.0)	1.0 (1.0,1.0)	0.6 (0.4,0.8)	1.0 (0.0,1.0)	0.8 (0.6,0.8)	0.2 (0.2,0.6)
	Public	0.8 (0.6,0.8)	0.0 (0.0,0.5)	0.0 (0.0,0.0)	0.1 (0.0,0.2)	0.0 (0.0,1.0)	1.0 (1.0,1.0)	0.75 (0.5,0.8)	1.0 (0.0,1.0)	0.8 (0.6,1.0)	0.2 (0.2,0.4)
	rural	0.8 (0.6,0.8)	0.0 (0.0,0.5)	0.0 (0.0,0.0)	0.1 (0.0,0.3)	0.0 (0.0,1.0)	1.0 (1.0,1.0)	0.6 (0.4,0.8)	1.0 (0.0,1.0)	0.8 (0.6,0.8)	0.2 (0.2,0.4)
	urban	0.8 (0.8,1.0)	0.0 (0.0,0.5)	0.0 (0.0,0.5)	0.4 (0.1,0.6)	1.0 (0.0,1.0)	1.0 (1.0,1.0)	0.8 (0.6,0.8)	1.0 (0.0,1.0)	0.8 (0.6,1.0)	0.6 (0.2,0.8)
Afghanistan	All	0.8 (0.6,1.0)	0.0 (0.0,0.5)	0.0 (0.0,0.5)	0.7 (0.5,0.8)	1.0 (1.0,1.0)	1.0 (1.0,1.0)	1.0 (0.88,1.0)	0.0 (0.0,0.25)	0.6 (0.4,0.8)	0.8 (0.75,0.8)
	Primary Care	0.8 (0.6,0.8)	0.0 (0.0,1.0)	0.0 (0.0,0.0)	0.7 (0.5,0.8)	1.0 (1.0,1.0)
	Secondary Care or above	0.8 (0.6,1.0)	0.0 (0.0,0.0)	0.0 (0.0,0.5)	0.7 (0.5,0.8)	1.0 (1.0,1.0)	1.0 (1.0,1.0)	1.0 (0.88,1.0)	0.0 (0.0,0.25)	0.6 (0.4,0.8)	0.8 (0.75,0.8)
	Private	0.8 (0.6,1.0)	0.0 (0.0,0.5)	0.0 (0.0,0.5)	0.7 (0.6,0.8)	1.0 (1.0,1.0)	1.0 (1.0,1.0)	0.5 (0.5,0.5)	0.0 (0.0,0.0)	0.4 (0.4,0.4)	0.8 (0.8,0.8)
	Public	0.8 (0.6,0.8)	0.0 (0.0,0.5)	0.0 (0.0,0.5)	0.4 (0.2,0.7)	1.0 (1.0,1.0)	1.0 (1.0,1.0)	1.0 (1.0,1.0)	0.0 (0.0,0.5)	0.8 (0.6,0.8)	0.8 (0.7,0.8)
	rural	0.8 (0.8,0.8)	0.0 (0.0,0.0)	0.0 (0.0,0.0)	0.8 (0.8,0.8)	1.0 (1.0,1.0)
	urban	0.8 (0.6,1.0)	0.0 (0.0,0.5)	0.0 (0.0,0.5)	0.7 (0.5,0.8)	1.0 (1.0,1.0)	1.0 (1.0,1.0)	1.0 (0.88,1.0)	0.0 (0.0,0.25)	0.6 (0.4,0.8)	0.8 (0.75,0.8)
Bangladesh	All	0.8 (0.6,0.8)	0.0 (0.0,0.0)	0.0 (0.0,0.0)	0.0 (0.0,0.1)	0.0 (0.0,1.0)
	Primary Care	0.8 (0.6,0.8)	0.0 (0.0,0.0)	0.0 (0.0,0.0)	0.0 (0.0,0.1)	0.0 (0.0,0.0)
	Secondary Care or above	0.8 (0.8,1.0)	0.0 (0.0,0.0)	0.0 (0.0,0.5)	0.5 (0.2,0.7)	1.0 (1.0,1.0)
	Private	0.8 (0.8,1.0)	0.0 (0.0,0.0)	0.0 (0.0,0.0)	0.3 (0.1,0.7)	1.0 (1.0,1.0)
	Public	0.8 (0.6,0.8)	0.0 (0.0,0.0)	0.0 (0.0,0.0)	0.0 (0.0,0.1)	0.0 (0.0,0.0)
	rural	0.8 (0.6,0.8)	0.0 (0.0,0.0)	0.0 (0.0,0.0)	0.0 (0.0,0.0)	0.0 (0.0,0.0)
	urban	0.8 (0.8,1.0)	0.0 (0.0,0.0)	0.0 (0.0,0.5)	0.2 (0.1,0.55)	1.0 (0.0,1.0)
DRC	All	0.8 (0.6,1.0)	0.0 (0.0,0.5)	0.0 (0.0,0.0)	0.2 (0.1,0.4)	1.0 (0.0,1.0)	1.0 (1.0,1.0)	0.8 (0.4,1.0)	1.0 (0.0,1.0)	0.8 (0.6,1.0)	0.2 (0.2,0.4)
	Primary Care	0.6 (0.6,0.8)	0.0 (0.0,0.0)	0.0 (0.0,0.0)	0.1 (0.0,0.2)	0.0 (0.0,0.0)	1.0 (1.0,1.0)	0.6 (0.2,0.8)	0.33 (0.0,1.0)	0.6 (0.6,0.8)	0.2 (0.2,0.2)
	Secondary Care or above	0.8 (0.8,1.0)	0.0 (0.0,0.5)	0.0 (0.0,0.0)	0.3 (0.1,0.5)	1.0 (1.0,1.0)	1.0 (1.0,1.0)	0.8 (0.4,1.0)	1.0 (0.0,1.0)	0.8 (0.6,1.0)	0.2 (0.2,0.6)
	Private	0.8 (0.8,1.0)	0.0 (0.0,0.5)	0.0 (0.0,0.0)	0.3 (0.1,0.5)	1.0 (0.0,1.0)	1.0 (1.0,1.0)	0.8 (0.4,1.0)	1.0 (0.0,1.0)	0.8 (0.6,1.0)	0.2 (0.2,0.6)
	Public	0.8 (0.6,1.0)	0.0 (0.0,0.5)	0.0 (0.0,0.0)	0.1 (0.0,0.3)	0.0 (0.0,1.0)	1.0 (1.0,1.0)	0.7 (0.4,1.0)	1.0 (0.0,1.0)	0.8 (0.6,0.8)	0.2 (0.2,0.4)
	rural	0.8 (0.6,1.0)	0.0 (0.0,0.5)	0.0 (0.0,0.0)	0.2 (0.1,0.3)	1.0 (0.0,1.0)	1.0 (1.0,1.0)	0.8 (0.4,1.0)	1.0 (0.0,1.0)	0.8 (0.6,1.0)	0.2 (0.2,0.4)
	urban	0.8 (0.8,1.0)	0.0 (0.0,0.5)	0.0 (0.0,0.5)	0.2 (0.1,0.4)	1.0 (1.0,1.0)	1.0 (1.0,1.0)	0.6 (0.4,1.0)	1.0 (0.33,1.0)	0.8 (0.6,1.0)	0.4 (0.2,0.6)
Haiti	All	0.8 (0.8,1.0)	0.0 (0.0,0.0)	0.0 (0.0,0.5)	0.4 (0.2,0.6)	0.0 (0.0,1.0)	1.0 (1.0,1.0)	0.75 (0.5,1.0)	1.0 (0.33,1.0)	0.8 (0.6,1.0)	0.4 (0.2,0.8)
	Primary Care	0.8 (0.8,1.0)	0.0 (0.0,0.0)	0.0 (0.0,0.5)	0.4 (0.2,0.6)	0.0 (0.0,1.0)	1.0 (1.0,1.0)	0.75 (0.5,1.0)	1.0 (0.25,1.0)	0.8 (0.6,1.0)	0.4 (0.2,0.6)
	Secondary Care or above	1.0 (0.8,1.0)	0.0 (0.0,0.0)	1.0 (0.5,1.0)	0.7 (0.5,0.8)	1.0 (1.0,1.0)	1.0 (1.0,1.0)	0.75 (0.75,1.0)	1.0 (0.42,1.0)	0.8 (0.8,1.0)	0.6 (0.4,0.8)
	Private	0.8 (0.6,1.0)	0.0 (0.0,0.0)	0.0 (0.0,1.0)	0.5 (0.3,0.6)	1.0 (0.0,1.0)	1.0 (1.0,1.0)	0.75 (0.5,1.0)	1.0 (0.33,1.0)	0.8 (0.6,1.0)	0.4 (0.2,0.8)
	Public	0.8 (0.8,1.0)	0.0 (0.0,0.0)	0.0 (0.0,0.5)	0.3 (0.2,0.5)	0.0 (0.0,1.0)	1.0 (1.0,1.0)	0.75 (0.75,1.0)	1.0 (0.33,1.0)	0.8 (0.8,1.0)	0.4 (0.3,0.6)
	rural	0.8 (0.8,1.0)	0.0 (0.0,0.0)	0.0 (0.0,0.5)	0.4 (0.2,0.5)	0.0 (0.0,1.0)	1.0 (1.0,1.0)	0.75 (0.75,1.0)	1.0 (0.33,1.0)	0.8 (0.8,1.0)	0.4 (0.2,0.6)
	urban	0.8 (0.8,1.0)	0.0 (0.0,0.0)	0.5 (0.0,1.0)	0.5 (0.3,0.7)	1.0 (0.0,1.0)	1.0 (1.0,1.0)	0.75 (0.5,1.0)	1.0 (0.33,1.0)	0.8 (0.6,1.0)	0.6 (0.35,0.8)
Malawi	All	0.8 (0.6,0.8)	0.0 (0.0,0.5)	0.0 (0.0,0.0)	0.2 (0.1,0.4)	0.0 (0.0,1.0)	1.0 (1.0,1.0)	0.6 (0.4,0.6)	0.67 (0.0,1.0)	0.8 (0.6,0.8)	0.2 (0.0,0.2)
	Primary Care	0.6 (0.6,0.8)	0.0 (0.0,0.5)	0.0 (0.0,0.0)	0.2 (0.1,0.3)	0.0 (0.0,0.0)	1.0 (1.0,1.0)	0.6 (0.4,0.6)	0.67 (0.0,1.0)	0.8 (0.6,0.8)	0.2 (0.0,0.2)
	Secondary Care or above	0.8 (0.8,1.0)	0.5 (0.0,1.0)	0.0 (0.0,1.0)	0.6 (0.4,0.8)	1.0 (1.0,1.0)	1.0 (1.0,1.0)	0.6 (0.4,0.8)	1.0 (1.0,1.0)	0.8 (0.8,1.0)	0.4 (0.2,0.8)
	Private	0.8 (0.6,0.8)	0.0 (0.0,0.5)	0.0 (0.0,0.0)	0.3 (0.1,0.5)	0.0 (0.0,1.0)	1.0 (1.0,1.0)	0.6 (0.4,0.6)	0.67 (0.0,1.0)	0.8 (0.6,0.8)	0.2 (0.0,0.2)
	Public	0.8 (0.6,0.8)	0.0 (0.0,0.5)	0.0 (0.0,0.0)	0.1 (0.1,0.2)	0.0 (0.0,0.0)	1.0 (1.0,1.0)	0.6 (0.4,0.8)	0.67 (0.33,1.0)	0.8 (0.8,1.0)	0.2 (0.0,0.2)
	rural	0.8 (0.6,0.8)	0.0 (0.0,0.5)	0.0 (0.0,0.0)	0.2 (0.1,0.2)	0.0 (0.0,0.0)	1.0 (1.0,1.0)	0.6 (0.4,0.6)	0.67 (0.0,1.0)	0.8 (0.6,0.8)	0.2 (0.0,0.2)
	urban	0.8 (0.6,0.8)	0.5 (0.0,1.0)	0.0 (0.0,0.5)	0.4 (0.2,0.6)	0.0 (0.0,1.0)	1.0 (1.0,1.0)	0.6 (0.4,0.6)	1.0 (0.08,1.0)	0.8 (0.6,1.0)	0.2 (0.0,0.6)
Nepal	All	0.6 (0.6,0.8)	0.0 (0.0,0.0)	0.0 (0.0,0.0)	0.1 (0.0,0.2)	0.0 (0.0,0.0)	1.0 (1.0,1.0)	0.4 (0.2,0.8)	0.0 (0.0,0.33)	0.8 (0.8,0.8)	0.6 (0.2,0.8)
	Primary Care	0.6 (0.6,0.8)	0.0 (0.0,0.0)	0.0 (0.0,0.0)	0.0 (0.0,0.1)	0.0 (0.0,0.0)	1.0 (1.0,1.0)	0.2 (0.05,0.2)	0.0 (0.0,0.25)	0.7 (0.45,0.8)	0.2 (0.2,0.2)
	Secondary Care or above	0.8 (0.8,1.0)	0.0 (0.0,0.0)	0.0 (0.0,0.0)	0.4 (0.2,0.6)	1.0 (0.0,1.0)	1.0 (1.0,1.0)	0.4 (0.2,0.8)	0.0 (0.0,0.5)	0.8 (0.8,0.8)	0.6 (0.2,0.8)
	Private	0.8 (0.8,1.0)	0.0 (0.0,0.0)	0.0 (0.0,0.0)	0.5 (0.1,0.7)	1.0 (1.0,1.0)	1.0 (1.0,1.0)	0.1 (0.0,0.35)	0.0 (0.0,0.0)	0.7 (0.4,0.8)	0.7 (0.2,0.8)
	Public	0.6 (0.6,0.8)	0.0 (0.0,0.0)	0.0 (0.0,0.0)	0.0 (0.0,0.1)	0.0 (0.0,0.0)	1.0 (1.0,1.0)	0.4 (0.2,0.8)	0.0 (0.0,0.5)	0.8 (0.8,0.8)	0.6 (0.2,0.8)
Senegal	All	1.0 (0.8,1.0)	0.0 (0.0,0.5)	0.0 (0.0,0.5)	0.2 (0.1,0.3)	1.0 (1.0,1.0)	1.0 (1.0,1.0)	1.0 (0.75,1.0)	0.17 (0.0,1.0)	0.8 (0.6,0.8)	0.8 (0.35,0.8)
	Primary Care	1.0 (0.8,1.0)	0.0 (0.0,0.0)	0.0 (0.0,0.5)	0.1 (0.1,0.2)	1.0 (1.0,1.0)	1.0 (1.0,1.0)	0.88 (0.5,1.0)	0.0 (0.0,1.0)	0.8 (0.6,0.8)	0.6 (0.2,0.8)
	Secondary Care or above	1.0 (0.8,1.0)	0.0 (0.0,1.0)	0.25 (0.0,0.88)	0.5 (0.3,0.6)	1.0 (1.0,1.0)	1.0 (1.0,1.0)	1.0 (0.75,1.0)	0.5 (0.0,1.0)	0.6 (0.6,0.8)	0.8 (0.8,0.85)
	Private	0.8 (0.8,1.0)	0.0 (0.0,0.0)	0.0 (0.0,0.5)	0.1 (0.0,0.2)	1.0 (0.0,1.0)	1.0 (1.0,1.0)	1.0 (0.75,1.0)	1.0 (0.0,1.0)	0.6 (0.6,0.8)	0.2 (0.2,0.8)
	Public	1.0 (0.8,1.0)	0.0 (0.0,0.5)	0.0 (0.0,0.5)	0.2 (0.1,0.3)	1.0 (1.0,1.0)	1.0 (1.0,1.0)	1.0 (0.75,1.0)	0.0 (0.0,1.0)	0.8 (0.6,0.8)	0.8 (0.4,0.8)
	urban	1.0 (0.8,1.0)	0.0 (0.0,0.5)	0.0 (0.0,0.5)	0.2 (0.1,0.3)	1.0 (1.0,1.0)	1.0 (1.0,1.0)	1.0 (0.75,1.0)	0.17 (0.0,1.0)	0.8 (0.6,0.8)	0.8 (0.35,0.8)
Tanzania	All	0.8 (0.6,1.0)	0.5 (0.0,1.0)	0.0 (0.0,0.5)	0.2 (0.1,0.6)	1.0 (0.0,1.0)	1.0 (1.0,1.0)	0.8 (0.6,0.8)	0.67 (0.0,1.0)	0.8 (0.6,1.0)	0.4 (0.2,0.6)
	Primary Care	0.8 (0.6,0.9)	0.5 (0.0,1.0)	0.0 (0.0,0.0)	0.1 (0.1,0.3)	0.0 (0.0,1.0)	1.0 (1.0,1.0)	0.8 (0.6,0.8)	0.67 (0.0,1.0)	0.8 (0.6,0.8)	0.2 (0.2,0.4)
	Secondary Care or above	1.0 (0.8,1.0)	1.0 (0.0,1.0)	0.5 (0.0,1.0)	0.7 (0.6,0.8)	1.0 (1.0,1.0)	1.0 (1.0,1.0)	0.8 (0.8,0.8)	1.0 (0.0,1.0)	0.8 (0.8,1.0)	0.7 (0.4,0.8)
	Private	0.8 (0.8,1.0)	0.0 (0.0,1.0)	0.0 (0.0,0.0)	0.5 (0.3,0.7)	1.0 (1.0,1.0)	1.0 (1.0,1.0)	0.8 (0.6,0.8)	0.67 (0.0,1.0)	0.8 (0.6,1.0)	0.6 (0.2,0.8)
	Public	0.8 (0.6,1.0)	0.5 (0.0,1.0)	0.0 (0.0,0.5)	0.1 (0.1,0.4)	0.0 (0.0,1.0)	1.0 (1.0,1.0)	0.8 (0.6,0.8)	0.67 (0.0,1.0)	0.8 (0.6,1.0)	0.2 (0.2,0.6)
	rural	0.8 (0.6,1.0)	0.5 (0.0,1.0)	0.0 (0.0,0.0)	0.1 (0.1,0.4)	0.0 (0.0,1.0)	1.0 (1.0,1.0)	0.8 (0.6,0.8)	0.67 (0.0,1.0)	0.8 (0.6,0.8)	0.2 (0.2,0.4)
	urban	0.8 (0.8,1.0)	0.5 (0.0,1.0)	0.0 (0.0,1.0)	0.5 (0.2,0.7)	1.0 (1.0,1.0)	1.0 (1.0,1.0)	0.8 (0.6,0.8)	0.67 (0.0,1.0)	0.8 (0.8,1.0)	0.6 (0.2,0.8)
