# Supplementary material for: Health service readiness to provide care for HIV and cardiovascular disease risk factors in low- and middle-income countries
Source: PLOS Glob Public Health. 2023 Sep 22;3(9):e0002373. doi: 10.1371/journal.pgph.0002373 (PMC10516419; doi:10.1371/journal.pgph.0002373)
Supplement: S7 Appendix — Number (%) of facilities which stated readiness to provide none, either or both CVDRF and HIV care. (XLSX) [file pgph.0002373.s007.xlsx]

## Sheet: Sheet1
Appendix 7. Stated Readiness for HIV and CVDRF Crosstabbed
All facilities that stated readiness to provide care for HIV also stated readiness for CVD/CVDRF care (table 4).). However, 56% of facilities which stated readiness to provide CVD/CVDRF service, did not state readiness to provide HIV care.
		CVDRF Services
	N (%)	Not Available	Available	Total
HIV Services	Not Available	869 (11.55)	4363 (58.0)	5232 (69.56)
	Available	151 (2.01)	2139 (28.44)	2290 (30.44)
	Total	1020 (13.56)	6502 (86.44)	7522 (100.0)
Table 4: number (%) of facilities which stated readiness to provide none, either or both CVDRF and HIV care.
