# Supplementary material for: Health service readiness to provide care for HIV and cardiovascular disease risk factors in low- and middle-income countries
Source: PLOS Glob Public Health. 2023 Sep 22;3(9):e0002373. doi: 10.1371/journal.pgph.0002373 (PMC10516419; doi:10.1371/journal.pgph.0002373)
Supplement: S8 Appendix — Availability of individual components of care used in the construction of the CVDRF or HIV Health Service Readiness scores. (XLSX) [file pgph.0002373.s008.xlsx]

## Sheet: Sheet1
Appendix 8. Availability of individual components of care used in the construction of the CVDRF or HIV HSR scores
	Component Descriptions		Total	Country								Level of Care		Funding		Urbanity
	HSR Group	Building Block	Total	Afghanistan	Bangladesh	DRC	Haiti	Malawi	Nepal	Senegal	Tanzania	Primary Care	Secondary Care or above	Private	Public	Rural	Urban
Water available onsite	Neither	Amenities	0.65	0.78	0.78	0.27	0.56	0.81	0.69	0.9	0.72	0.65	0.64	0.68	0.63	0.57	0.78
Electricity always available	Neither	Amenities	0.17	0.11	0.24	0.04	0.05	0.23	0.14	0.29	0.23	0.15	0.2	0.19	0.15	0.11	0.29
Functioning Communication Equipment	Neither	Amenities	0.55	0.89	0.3	0.58	0.68	0.83	0.43	0.8	0.45	0.46	0.81	0.76	0.43	0.45	0.79
Emergency Transport	Neither	Amenities	0.22	0.82	0.19	0.13	0.12	0.25	0.23	0.46	0.28	0.14	0.47	0.27	0.2	0.12	0.43
Client toilet	Neither	Amenities	0.82	0.98	0.91	0.48	0.92	0.9	0.95	0.96	0.78	0.83	0.78	0.87	0.8	0.74	0.92
Email or internet 2 hours a day	Neither	Amenities	0.36	0.31	0.52	0.1	0.52	0.35	0.33	0.61	0.28	0.32	0.49	0.47	0.3	0.26	0.56
Glucose Monitoring	CVDRF	Diagnostics	0.39	0.89	0.23	0.53	0.48	0.23	0.2	0.7	0.44	0.25	0.79	0.6	0.27	0.27	0.68
Weight Scales	CVDRF	Equipment	0.87	0.68	0.87	0.88	0.92	0.86	0.89	0.86	0.8	0.84	0.93	0.92	0.84	0.84	0.9
Proteinuria	CVDRF	Equipment	0.4	0.84	0.27	0.44	0.45	0.2	0.39	0.57	0.52	0.29	0.74	0.54	0.32	0.28	0.62
Blood Pressure	CVDRF	Equipment	0.91	0.97	0.93	0.93	0.98	0.83	0.96	0.79	0.88	0.9	0.97	0.97	0.88	0.88	0.96
Stethoscope	CVDRF	Equipment	0.96	0.96	0.97	0.97	0.98	0.92	0.98	0.88	0.93	0.95	0.98	0.98	0.95	0.94	0.97
Height	CVDRF	Equipment	0.58	0.37	0.65	0.62	0.68	0.61	0.27	0.81	0.51	0.56	0.62	0.54	0.6	0.62	0.62
CVD Guidance available	CVDRF	Information	0.2	0.23	0.05	0.23	0.13	0.38	0.02	0.18	0.41	0.17	0.28	0.23	0.18	0.22	0.24
T2DM Guidance available	CVDRF	Information	0.16	0.21	0.08	0.22	0.1	0.19	0.02	0.16	0.35	0.12	0.3	0.21	0.14	0.16	0.23
Oxygen	CVDRF	Medications	0.1	0.31	0.16	0.05	0.11	0.08	0.11	0.12	0.08	0.06	0.24	0.16	0.07	0.04	0.21
Thiazide	CVDRF	Medications	0.2	0.32	0.03	0.08	0.68	0.46	0.08	0.04	0.09	0.19	0.25	0.35	0.12	0.19	0.27
Calcium Channel Blocker	CVDRF	Medications	0.33	0.84	0.15	0.21	0.72	0.23	0.23	0.37	0.44	0.25	0.57	0.54	0.21	0.24	0.54
Aspirin	CVDRF	Medications	0.35	0.82	0.1	0.48	0.59	0.08	0.19	0.07	0.73	0.27	0.61	0.48	0.28	0.34	0.44
ACE inhibitor	CVDRF	Medications	0.31	0.79	0.15	0.26	0.67	0.28	0.03	0.63	0.36	0.25	0.51	0.5	0.21	0.24	0.58
Metformin	CVDRF	Medications	0.24	0.7	0.14	0.1	0.56	0.21	0.2	0.14	0.31	0.18	0.44	0.45	0.13	0.16	0.42
IV Glucose	CVDRF	Medications	0.21	0.35	0.02	0.35	0.11	0.52	0.21	0.08	0.15	0.15	0.38	0.27	0.17	0.2	0.22
Sulfonylureas	CVDRF	Medications	0.21	0.38	0.1	0.28	0.34	0.28	0.08	0.03	0.27	0.12	0.48	0.38	0.12	0.17	0.35
Insulin	CVDRF	Medications	0.15	0.52	0.04	0.28	0.14	0.09	0.09	0.09	0.21	0.04	0.48	0.25	0.09	0.11	0.24
Staff Trained in Diabetes Management and Diagnosis	CVDRF	Staffing	0.14	0.21	0.11	0.1	0.28	0.11	0.02	0.18	0.22	0.11	0.23	0.19	0.11	0.1	0.27
Staff Trained in CVD Management and Diagnosis	CVDRF	Staffing	0.16	0.22	0.13	0.09	0.35	0.14	0.02	0.26	0.2	0.14	0.22	0.2	0.13	0.12	0.28
Statin	PEN	Medications	0.06	0.63	0.05	0.02	0.12	0.02	0.04	0.01	0.07	0.03	0.15	0.14	0.02	0.02	0.14
Beta Blocker	PEN	Medications	0.2	0.8	0.12	0.06	0.29	0.22	0.26	0.02	0.3	0.14	0.38	0.34	0.12	0.11	0.34
Audiovisual Privacy	HIV	Amenities	0.88	0.89	0.73	0.89	0.91	0.96	0.85	0.96	0.95	0.86	0.92	0.94	0.85	0.87	0.91
CD4 or Viral Load	HIV	Diagnostics	0.1	0.09		0.09	0.09	0.16	0.04	0.07	0.14	0.07	0.18	0.09	0.11	0.1	0.13
Renal Function Test	HIV	Diagnostics	0.17	0.87	0.12	0.17	0.15	0.08	0.18	0.19	0.22	0.06	0.48	0.29	0.1	0.07	0.36
Liver Function Test	HIV	Diagnostics	0.16	0.88	0.11	0.17	0.14	0.08	0.17	0.18	0.21	0.06	0.49	0.28	0.1	0.06	0.35
Full Blood Count	HIV	Diagnostics	0.17	0.82	0.09	0.13	0.31	0.08	0.11	0.18	0.22	0.09	0.42	0.3	0.1	0.09	0.35
HIV Diagnostic Capacity	HIV	Diagnostics	0.46	0.26		0.47	0.2	0.4	0.39	0.66	0.74	0.41	0.6	0.4	0.5	0.46	0.5
HIV - Testing & Counselling Guidelines	HIV	Information	0.44	0.13		0.49	0.21	0.68	0.1	0.39	0.73	0.39	0.57	0.4	0.48	0.52	0.49
HIV - Palliative Guidelines	HIV	Information	0.08			0.22		0.01	0.01		0.02	0.02	0.2	0.09	0.07	0.1	0.08
HIV - Clinical Management Guidelines	HIV	Information	0.28	0.03		0.37	0.13	0.44	0.04	0.16	0.45	0.21	0.48	0.25	0.31	0.33	0.32
HIV - ART Guidelines	HIV	Information	0.33	0.04		0.43	0.14	0.56	0.03	0.22	0.49	0.25	0.54	0.28	0.36	0.39	0.37
Register of TB testing in HIV Patients	HIV	Information	0.23	0.03		0.33	0.09	0.2	0.05	0.15	0.43	0.14	0.45	0.19	0.25	0.26	0.26
First-Line ART regime available	HIV	Medications	0.39	0.03		0.51	0.16	0.67	0.07	0.24	0.57	0.3	0.62	0.32	0.44	0.47	0.42
Co-trimoxazole	HIV	Medications	0.81	0.76	0.76	0.8	0.83	0.93	0.85	0.43	0.89	0.81	0.81	0.79	0.83	0.83	0.75
Condoms Stocked	HIV	Medications	0.79	0.54	0.83	0.76	0.75	0.8	0.94	0.8	0.73	0.81	0.74	0.61	0.89	0.81	0.71
IV Fluids	HIV	Medications	0.3	0.42	0.04	0.39	0.32	0.55	0.24	0.1	0.43	0.25	0.46	0.4	0.25	0.3	0.34
Staff Trained in HIV ART prescribing, counselling or follow up	HIV	Staffing	0.34	0.04		0.49	0.22	0.55	0.07	0.25	0.4	0.28	0.52	0.32	0.36	0.4	0.39
Staff Trained in Testing and Counselling for HIV Testing	HIV	Staffing	0.27	0.05		0.45	0.17	0.36	0.04	0.17	0.31	0.19	0.46	0.26	0.28	0.31	0.31
Staff Trained in Preventing HIV Opportunistic Infections	HIV	Staffing	0.31	0.06		0.47	0.2	0.48	0.05	0.18	0.35	0.23	0.49	0.29	0.32	0.36	0.35
