# Supplementary material for: Health service readiness to provide care for HIV and cardiovascular disease risk factors in low- and middle-income countries
Source: PLOS Glob Public Health. 2023 Sep 22;3(9):e0002373. doi: 10.1371/journal.pgph.0002373 (PMC10516419; doi:10.1371/journal.pgph.0002373)
Supplement: S9 Appendix — (XLSX) [file pgph.0002373.s009.xlsx]

## Sheet: Sheet1
Appendix 9: comparison of disease specific deaths per 100,000 population and readiness findings. Data from Global Burden of Disease Study 2019, matched to country and year.
Country	Year	HIV Deaths per 100,000 population	Cardiovascular disease deaths per 100,000 population	Deaths per 100,000 population attributable to T2DM	Deaths per 100,000 population attributable to HTN	CVDRF Score	HIV Score	CVDRF Score	HIV Score	CVDRF Odds	HIV Odds
										(Ref DRC)	(Ref DRC)
Afghanistan	2018	0.78	166	65	95	0.52 (0.44,0.65)	0.40 (0.32,0.47)	0.54 (0.46,0.68)	0.7 (0.64,0.75)	1.242	0.596
Bangladesh	2017	0.24	193	55	108	0.16 (0.12,0.36)	0.50 (0.28,0.50)	0.2 (0.16,0.4)	NA	NA
DRC	2017	18.53	101	37	66	0.36 (0.16,0.52)	0.52 (0.32,0.68)	0.4 (0.2,0.56)	0.68 (0.56,0.8)	1	1
Haiti	2017	52.72	213	104	138	0.42 (0.24,0.58)	0.32 (0.28,0.44)	0.42 (0.24,0.58)	0.74 (0.64,0.87)	1.888	1.034
Malawi	2013	156.41	87	37	62	0.24 (0.16,0.42)	0.53 (0.36,0.68)	0.28 (0.18,0.44)	0.61 (0.52,0.72)	1.28	1.732
Nepal	2015	6.73	140	42	76	0.16 (0.12,0.25)	0.32 (0.28,0.39)	0.16 (0.12,0.28)	0.57 (0.52,0.68)	NA
Senegal	2019	10.6	106	52	76	0.42 (0.18,0.56)	0.37 (0.24,0.52)	0.46 (0.4,0.62)	0.7 (0.6,0.82)	1.503	0.966
Tanzania	2014	92.01	96	34	67	0.38 (0.18,0.60)	0.52 (0.36,0.69)	0.46 (0.24,0.66)	0.68 (0.59,0.8)	1.722	1.595
