# Supplementary material for: Health service readiness to provide care for HIV and cardiovascular disease risk factors in low- and middle-income countries
Source: PLOS Glob Public Health. 2023 Sep 22;3(9):e0002373. doi: 10.1371/journal.pgph.0002373 (PMC10516419; doi:10.1371/journal.pgph.0002373)
Supplement: S10 Appendix — Number of facilities that did not complete the survey, by country and by facility type. 3.5% of facilities did not complete surveys. (XLSX) [file pgph.0002373.s010.xlsx]

## Sheet: Sheet1
Appendix 10: Number of facilities that did not complete the survey, by country and by facility type. 3.5% of facilities did not complete surveys
		Grouped by Country
		Missing	Overall	Afghanistan	Bangladesh	DRC	Haiti	Malawi	Nepal	Senegal	Tanzania
Level of Care, n (%)	Primary Care	0	208 (68.2)	12 (66.7)	50 (65.8)	9 (28.1)	23 (88.5)	80 (96.4)	6 (20.7)	23 (79.3)	5 (41.7)
	Secondary Care or above		97 (31.8)	6 (33.3)	26 (34.2)	23 (71.9)	3 (11.5)	3 (3.6)	23 (79.3)	6 (20.7)	7 (58.3)
Funding, n (%)	Private	1	181 (59.5)	16 (88.9)	33 (43.4)	8 (25.8)	20 (76.9)	52 (62.7)	25 (86.2)	18 (62.1)	9 (75.0)
	Public		123 (40.5)	2 (11.1)	43 (56.6)	23 (74.2)	6 (23.1)	31 (37.3)	4 (13.8)	11 (37.9)	3 (25.0)
UrbanRural, n (%)	Rural	57	117 (47.2)		46 (60.5)	4 (100.0)	16 (61.5)	43 (51.8)		8 (27.6)
	Urban		131 (52.8)	18 (100.0)	30 (39.5)		10 (38.5)	40 (48.2)		21 (72.4)	12 (100.0)
Total			305	18	76	32	26	83	29	29	12
