# Supplementary material for: Health service readiness to provide care for HIV and cardiovascular disease risk factors in low- and middle-income countries
Source: PLOS Glob Public Health. 2023 Sep 22;3(9):e0002373. doi: 10.1371/journal.pgph.0002373 (PMC10516419; doi:10.1371/journal.pgph.0002373)
Supplement: S11 Appendix — All results and analyses throughout the paper are repeated without weighting individual domains of CVDRF and HIV equally i.e. all items are weighted equally. (XLSX) [file pgph.0002373.s011.xlsx]

## Sheet: Individual Components
	Component Descriptions		Total	Country								Level of Care		Funding		Urbanity
	HSR Group	Building Block	Total	Afghanistan	Bangladesh	DRC	Haiti	Malawi	Nepal	Senegal	Tanzania	Primary Care	Secondary Care or above	Private	Public	Rural	Urban
Water available onsite	Amenities	Amenities	0.65	0.78	0.78	0.27	0.56	0.81	0.69	0.97	0.72	0.65	0.64	0.68	0.63	0.57	0.78
Electricity always available	Amenities	Amenities	0.17	0.11	0.24	0.04	0.05	0.23	0.14	0.36	0.23	0.16	0.2	0.19	0.16	0.11	0.29
Functioning Communication Equipment	Amenities	Amenities	0.55	0.89	0.3	0.58	0.68	0.83	0.43	0.83	0.45	0.46	0.81	0.76	0.43	0.44	0.79
Emergency Transport	Amenities	Amenities	0.23	0.82	0.19	0.13	0.12	0.25	0.23	0.56	0.28	0.14	0.47	0.27	0.2	0.12	0.43
Client toilet	Amenities	Amenities	0.82	0.98	0.91	0.48	0.92	0.9	0.95	1	0.78	0.83	0.78	0.87	0.8	0.74	0.92
Email or internet 2 hours a day	Amenities	Amenities	0.36	0.31	0.52	0.1	0.52	0.35	0.33	0.76	0.28	0.32	0.49	0.47	0.3	0.27	0.56
Audiovisual Privacy	Amenities	Amenities	0.88	0.89	0.73	0.89	0.91	0.96	0.85	0.97	0.95	0.86	0.92	0.94	0.84	0.86	0.91
Weight	CVDRF	Equipment	0.87	0.68	0.87	0.88	0.92	0.86	0.89	0.93	0.8	0.85	0.93	0.92	0.84	0.84	0.9
Proteinuria	CVDRF	Equipment	0.4	0.84	0.27	0.44	0.45	0.2	0.39	0.72	0.52	0.29	0.74	0.54	0.33	0.29	0.62
Blood Pressure	CVDRF	Equipment	0.92	0.97	0.93	0.93	0.98	0.83	0.96	0.99	0.88	0.91	0.97	0.97	0.9	0.89	0.96
Oxygen	CVDRF	Medications	0.1	0.31	0.16	0.05	0.11	0.08	0.11	0.15	0.08	0.06	0.24	0.16	0.07	0.04	0.21
Stethoscope	CVDRF	Equipment	0.96	0.96	0.97	0.97	0.98	0.92	0.98	0.98	0.93	0.96	0.98	0.98	0.95	0.95	0.97
Height	CVDRF	Equipment	0.58	0.37	0.65	0.62	0.68	0.61	0.27	0.89	0.51	0.57	0.62	0.54	0.6	0.63	0.62
Glucose Monitoring	CVDRF	Diagnostics	0.39	0.89	0.23	0.53	0.48	0.23	0.2	0.87	0.44	0.26	0.79	0.6	0.27	0.27	0.68
CVD Guidance available	CVDRF	Information	0.2	0.23	0.05	0.23	0.13	0.38	0.02	0.22	0.41	0.17	0.28	0.23	0.18	0.22	0.24
T2DM Guidance available	CVDRF	Information	0.16	0.21	0.08	0.22	0.1	0.19	0.02	0.2	0.35	0.12	0.3	0.21	0.14	0.16	0.23
Thiazide	CVDRF	Medications	0.2	0.32	0.03	0.08	0.68	0.46	0.08	0.06	0.09	0.19	0.25	0.35	0.12	0.2	0.27
Statin	CVDRF	Medications	0.06	0.63	0.05	0.02	0.12	0.02	0.04	0.01	0.07	0.03	0.15	0.14	0.02	0.02	0.14
Calcium Channel Blocker	CVDRF	Medications	0.33	0.84	0.15	0.21	0.72	0.23	0.23	0.46	0.44	0.25	0.57	0.54	0.21	0.24	0.54
Aspirin	CVDRF	Medications	0.36	0.82	0.1	0.48	0.59	0.08	0.19	0.08	0.73	0.27	0.61	0.48	0.29	0.35	0.44
ACE inhibitor	CVDRF	Medications	0.32	0.79	0.15	0.26	0.67	0.28	0.03	0.79	0.36	0.25	0.51	0.5	0.21	0.24	0.58
Metformin	CVDRF	Medications	0.24	0.7	0.14	0.1	0.56	0.21	0.2	0.17	0.31	0.18	0.44	0.45	0.13	0.16	0.42
IV Glucose	CVDRF	Medications	0.21	0.35	0.02	0.35	0.11	0.52	0.21	0.1	0.15	0.15	0.38	0.27	0.18	0.21	0.22
Sulfonylureas	CVDRF	Medications	0.21	0.38	0.1	0.28	0.34	0.28	0.08	0.04	0.27	0.13	0.48	0.38	0.12	0.17	0.35
Insulin	CVDRF	Medications	0.15	0.52	0.04	0.28	0.14	0.09	0.09	0.11	0.21	0.04	0.48	0.25	0.09	0.11	0.24
Beta Blocker	CVDRF	Medications	0.2	0.8	0.12	0.06	0.29	0.22	0.26	0.02	0.3	0.14	0.38	0.34	0.12	0.11	0.34
Staff Trained in Diabetes Management and Diagnosis	CVDRF	Staffing	0.14	0.21	0.11	0.1	0.28	0.11	0.02	0.22	0.22	0.11	0.23	0.19	0.12	0.1	0.27
Staff Trained in CVD Management and Diagnosis	CVDRF	Staffing	0.16	0.22	0.13	0.09	0.35	0.14	0.02	0.31	0.2	0.14	0.22	0.2	0.14	0.13	0.28
CD4 or Viral Load	HIV	Diagnostics	0.1	0.09		0.09	0.09	0.16	0.04	0.09	0.14	0.07	0.18	0.09	0.12	0.1	0.13
Renal Function Test	HIV	Diagnostics	0.17	0.87	0.12	0.17	0.15	0.08	0.18	0.23	0.22	0.06	0.48	0.29	0.1	0.07	0.36
Liver Function Test	HIV	Diagnostics	0.17	0.88	0.11	0.17	0.14	0.08	0.17	0.23	0.21	0.06	0.49	0.28	0.1	0.07	0.35
Full Blood Count	HIV	Diagnostics	0.17	0.82	0.09	0.13	0.31	0.08	0.11	0.23	0.22	0.09	0.42	0.3	0.1	0.09	0.35
First-Line ART regime available	HIV	Medications	0.4	0.03		0.51	0.16	0.67	0.07	0.29	0.57	0.31	0.62	0.32	0.45	0.48	0.42
HIV Diagnostic Capacity	HIV	Diagnostics	0.47	0.26		0.47	0.2	0.4	0.39	0.82	0.74	0.42	0.6	0.4	0.52	0.48	0.5
HIV - Testing & Counselling Guidelines	HIV	Information	0.45	0.13		0.49	0.21	0.68	0.1	0.48	0.73	0.4	0.57	0.4	0.49	0.54	0.49
HIV - Palliative Guidelines	HIV	Information	0.08			0.22		0.01	0.01		0.02	0.02	0.2	0.09	0.07	0.1	0.08
HIV - Clinical Management Guidelines	HIV	Information	0.29	0.03		0.37	0.13	0.44	0.04	0.2	0.45	0.21	0.48	0.25	0.31	0.34	0.32
HIV - ART Guidelines	HIV	Information	0.33	0.04		0.43	0.14	0.56	0.03	0.27	0.49	0.25	0.54	0.28	0.37	0.4	0.37
Register of TB testing in HIV Patients	HIV	Information	0.23	0.03		0.33	0.09	0.2	0.05	0.18	0.43	0.14	0.45	0.19	0.26	0.27	0.26
Co-trimoxazole	HIV	Medications	0.82	0.76	0.76	0.8	0.83	0.93	0.85	0.54	0.89	0.83	0.81	0.79	0.84	0.85	0.75
Condoms Stocked	HIV	Medications	0.8	0.54	0.83	0.76	0.75	0.8	0.94	0.85	0.73	0.82	0.74	0.61	0.9	0.81	0.71
IV Fluids	HIV	Medications	0.31	0.42	0.04	0.39	0.32	0.55	0.24	0.12	0.43	0.26	0.46	0.4	0.26	0.31	0.34
Staff Trained in HIV ART prescribing, counselling or follow up	HIV	Staffing	0.35	0.04		0.49	0.22	0.55	0.07	0.31	0.4	0.28	0.52	0.32	0.37	0.41	0.39
Staff Trained in Testing and Counselling for HIV Testing	HIV	Staffing	0.27	0.05		0.45	0.17	0.36	0.04	0.21	0.31	0.2	0.46	0.26	0.28	0.32	0.31
Staff Trained in Preventing HIV Opportunistic Infections	HIV	Staffing	0.31	0.06		0.47	0.2	0.48	0.05	0.22	0.35	0.24	0.49	0.29	0.32	0.37	0.35
TB Diagnostic Capacity	TB	Diagnostics	0.22	0.28	0.09	0.39	0.19	0.12	0.3	0.15	0.25	0.11	0.53	0.22	0.22	0.19	0.24
TB - Infection Control Guidelines	TB	Information	0.25	0.11	0.07	0.51	0.24	0.15	0.04	0.6	0.39	0.18	0.49	0.24	0.26	0.27	0.32
TB - MDR Guidelines	TB	Information	0.15	0.08	0.08	0.38	0.08	0.12	0.06	0.22	0.14	0.09	0.36	0.13	0.17	0.15	0.19
TB - Diagnosis and Treatment Guidelines	TB	Information	0.31	0.15	0.13	0.54	0.21	0.21	0.32	0.54	0.42	0.24	0.55	0.24	0.36	0.29	0.36
TB - HIV Coinfection Guidelines	TB	Information	0.2	0.08	0.04	0.42	0.11	0.16	0.05	0.29	0.34	0.12	0.41	0.17	0.21	0.2	0.24
Register of HIV Testing in TB Patients	TB	Information	0.23	0.07	0.01	0.47	0.17	0.18	0.1	0.33	0.44	0.14	0.51	0.22	0.24	0.24	0.28
TB Drugs	TB	Medications	0.37	0.32	0.14	0.53	0.24	0.25	0.73	0.42	0.42	0.29	0.62	0.26	0.44	0.3	0.37
Staff Trained in TB Infection Control	TB	Staffing	0.42	0.47		0.43	0.42				0.39	0.31	0.62	0.43	0.4	0.38	0.49
Staff Trained in TB Diagnosis and Treatment	TB	Staffing	0.26	0.34	0.13	0.39	0.32	0.23	0.19	0.34	0.28	0.2	0.45	0.27	0.26	0.24	0.33
Staff Trained in TB-HIV Coinfection	TB	Staffing	0.2	0.12	0.03	0.38	0.24	0.26	0.1	0.19	0.25	0.14	0.41	0.22	0.19	0.2	0.25
Staff Trained in MDR-TB Management/Identification and Referral	TB	Staffing	0.16	0.17	0.06	0.32	0.21	0.14	0.06	0.18	0.17	0.1	0.34	0.18	0.16	0.16	0.21

## Sheet: Availability
Countries	Categories	CVDRF	HIV
Overall	All Facilities	7522	7522
	Overall	6502.0 (86.4)	2290.0 (30.4)
	Primary Care	4673 (82.9)	1193 (21.2)
	Secondary Care or above	1829 (96.9)	1097 (58.1)
	Private	2447 (90.5)	809 (29.9)
	Public	4055 (84.1)	1481 (30.7)
	Rural	3550 (82.9)	1469 (34.3)
	Urban	2070 (90.9)	760 (33.4)
Afghanistan	All Facilities	142	142
	Overall	118 (83.1)	4 (2.8)
	Primary Care	41 (85.4)	0 (0.0)
	Secondary Care or above	77 (81.9)	4 (4.3)
	Private	97 (89.8)	1 (0.9)
	Public	21 (61.8)	3 (8.8)
	Rural	1 (100.0)	0 (0.0)
	Urban	117 (83.0)	4 (2.8)
Bangladesh	All Facilities	1524	1524
	Overall	1168 (76.6)	0 (0.0)
	Primary Care	999 (73.9)
	Secondary Care or above	169 (97.7)
	Private	196 (92.5)
	Public	972 (74.1)
	Rural	833 (73.0)
	Urban	335 (87.5)
DRC	All Facilities	1380	1380
	Overall	1196 (86.7)	762 (55.2)
	Primary Care	374 (69.3)	137 (25.4)
	Secondary Care or above	822 (97.9)	625 (74.4)
	Private	509 (92.9)	316 (57.7)
	Public	687 (82.6)	446 (53.6)
	Rural	907 (84.3)	550 (51.1)
	Urban	289 (95.1)	212 (69.7)
Haiti	All Facilities	1007	1007
	Overall	985 (97.8)	158 (15.7)
	Primary Care	858 (97.9)	96 (11.0)
	Secondary Care or above	127 (96.9)	62 (47.3)
	Private	646 (97.4)	75 (11.3)
	Public	339 (98.5)	83 (24.1)
	Rural	624 (99.2)	62 (9.9)
	Urban	361 (95.5)	96 (25.4)
Malawi	All Facilities	977	977
	Overall	869 (88.9)	615 (62.9)
	Primary Care	757 (87.9)	514 (59.7)
	Secondary Care or above	112 (96.6)	101 (87.1)
	Private	444 (89.0)	222 (44.5)
	Public	425 (88.9)	393 (82.2)
	Rural	596 (87.9)	485 (71.5)
	Urban	273 (91.3)	130 (43.5)
Nepal	All Facilities	963	963
	Overall	882 (91.6)	61 (6.3)
	Primary Care	640 (89.4)	6 (0.8)
	Secondary Care or above	242 (98.0)	55 (22.3)
	Private	147 (76.6)	10 (5.2)
	Public	735 (95.3)	51 (6.6)
Senegal	All Facilities	341	341
	Overall	331 (97.1)	84 (24.6)
	Primary Care	301 (97.1)	64 (20.6)
	Secondary Care or above	30 (96.8)	20 (64.5)
	Private	65 (89.0)	5 (6.8)
	Public	266 (99.3)	79 (29.5)
	Urban	331 (97.1)	84 (24.6)
Tanzania	All Facilities	1188	1188
	Overall	953 (80.2)	606 (51.0)
	Primary Care	703 (75.4)	376 (40.3)
	Secondary Care or above	250 (97.7)	230 (89.8)
	Private	343 (84.1)	180 (44.1)
	Public	610 (78.2)	426 (54.6)
	Rural	589 (77.9)	372 (49.2)
	Urban	364 (84.3)	234 (54.2)

## Sheet: All Facilities
Country		CVDRF Score	HIV Score	CVDRF vs HIV
All	All	0.3 (0.2,0.5)	0.33 (0.21,0.53)	<0.001
	Primary Care	0.25 (0.2,0.4)	0.26 (0.21,0.42)	<0.001
	Secondary Care or above	0.5 (0.35,0.7)	0.53 (0.37,0.74)	0.042
	Private	0.45 (0.3,0.6)	0.32 (0.17,0.53)	<0.001
	Public	0.25 (0.2,0.4)	0.37 (0.22,0.53)	<0.001
	Rural	0.25 (0.2,0.4)	0.37 (0.22,0.53)	<0.001
	Urban	0.45 (0.3,0.6)	0.38 (0.22,0.62)	<0.001
Afghanistan	All	0.6 (0.45,0.7)	0.33 (0.28,0.43)	<0.001
	Primary Care	0.6 (0.5,0.71)	0.33 (0.28,0.44)	<0.001
	Secondary Care or above	0.6 (0.45,0.7)	0.33 (0.28,0.39)	<0.001
	Private	0.62 (0.5,0.75)	0.39 (0.28,0.4)	<0.001
	Public	0.4 (0.26,0.59)	0.28 (0.22,0.43)	0.013
	Rural	0.65 (0.65,0.65)	0.22 (0.22,0.22)	1
	Urban	0.6 (0.45,0.7)	0.33 (0.28,0.44)	<0.001
Bangladesh	All	0.2 (0.15,0.3)	0.38 (0.25,0.38)	<0.001
	Primary Care	0.2 (0.15,0.25)	0.38 (0.25,0.38)	<0.001
	Secondary Care or above	0.55 (0.4,0.65)	0.5 (0.38,0.62)	0.976
	Private	0.43 (0.3,0.6)	0.38 (0.25,0.5)	0.394
	Public	0.2 (0.15,0.25)	0.38 (0.25,0.38)	<0.001
	Rural	0.2 (0.15,0.25)	0.38 (0.25,0.38)	<0.001
	Urban	0.4 (0.25,0.55)	0.5 (0.38,0.62)	<0.001
DRC	All	0.3 (0.2,0.45)	0.42 (0.21,0.63)	<0.001
	Primary Care	0.2 (0.15,0.3)	0.21 (0.11,0.37)	0.046
	Secondary Care or above	0.4 (0.3,0.55)	0.58 (0.37,0.74)	<0.001
	Private	0.4 (0.25,0.55)	0.47 (0.21,0.68)	0.008
	Public	0.3 (0.2,0.4)	0.42 (0.21,0.58)	<0.001
	Rural	0.3 (0.2,0.45)	0.37 (0.21,0.58)	<0.001
	Urban	0.4 (0.25,0.55)	0.53 (0.32,0.74)	<0.001
Haiti	All	0.45 (0.35,0.6)	0.22 (0.17,0.33)	<0.001
	Primary Care	0.45 (0.3,0.55)	0.22 (0.17,0.28)	<0.001
	Secondary Care or above	0.7 (0.6,0.8)	0.44 (0.28,0.72)	<0.001
	Private	0.5 (0.35,0.62)	0.22 (0.17,0.33)	<0.001
	Public	0.4 (0.3,0.55)	0.22 (0.17,0.39)	<0.001
	Rural	0.45 (0.3,0.55)	0.22 (0.17,0.28)	<0.001
	Urban	0.55 (0.4,0.65)	0.28 (0.17,0.5)	<0.001
Malawi	All	0.3 (0.2,0.45)	0.47 (0.26,0.58)	<0.001
	Primary Care	0.3 (0.2,0.35)	0.42 (0.21,0.58)	<0.001
	Secondary Care or above	0.65 (0.5,0.8)	0.68 (0.53,0.79)	0.824
	Private	0.35 (0.25,0.55)	0.32 (0.16,0.53)	0.015
	Public	0.25 (0.2,0.35)	0.53 (0.42,0.63)	<0.001
	Rural	0.25 (0.2,0.35)	0.47 (0.32,0.58)	<0.001
	Urban	0.45 (0.3,0.6)	0.32 (0.21,0.55)	<0.001
Nepal	All	0.2 (0.15,0.3)	0.21 (0.21,0.32)	<0.001
	Primary Care	0.2 (0.15,0.25)	0.21 (0.16,0.26)	<0.001
	Secondary Care or above	0.45 (0.3,0.57)	0.37 (0.26,0.47)	<0.001
	Private	0.35 (0.25,0.6)	0.32 (0.21,0.38)	<0.001
	Public	0.2 (0.15,0.25)	0.21 (0.21,0.26)	<0.001
Senegal	All	0.4 (0.35,0.5)	0.33 (0.22,0.5)	<0.001
	Primary Care	0.4 (0.35,0.45)	0.28 (0.22,0.44)	<0.001
	Secondary Care or above	0.65 (0.43,0.7)	0.67 (0.39,0.83)	0.397
	Private	0.35 (0.2,0.45)	0.17 (0.06,0.33)	<0.001
	Public	0.4 (0.35,0.5)	0.33 (0.26,0.56)	<0.001
	Urban	0.4 (0.35,0.5)	0.33 (0.22,0.5)	<0.001
Tanzania	All	0.35 (0.25,0.6)	0.47 (0.26,0.63)	<0.001
	Primary Care	0.3 (0.2,0.45)	0.37 (0.26,0.53)	<0.001
	Secondary Care or above	0.7 (0.6,0.8)	0.74 (0.63,0.84)	0.626
	Private	0.55 (0.3,0.7)	0.42 (0.21,0.63)	<0.001
	Public	0.3 (0.2,0.45)	0.47 (0.26,0.63)	<0.001
	Rural	0.3 (0.2,0.45)	0.42 (0.26,0.63)	<0.001
	Urban	0.55 (0.35,0.7)	0.53 (0.26,0.74)	0.136

## Sheet: Available Facilities
Country		N CVDRF services	CVDRF Score	N HIV services	HIV Score	CVDRF vs HIV
All	All	6502	0.35 (0.2,0.5)	2290	0.61 (0.5,0.74)	<0.001
	Primary Care	4673	0.3 (0.2,0.4)	1193	0.56 (0.47,0.67)	<0.001
	Secondary Care or above	1829	0.5 (0.35,0.7)	1097	0.68 (0.58,0.79)	<0.001
	Private	2447	0.45 (0.3,0.6)	809	0.63 (0.47,0.74)	<0.001
	Public	4055	0.25 (0.2,0.4)	1481	0.61 (0.5,0.72)	<0.001
	Rural	3550	0.3 (0.2,0.45)	1469	0.58 (0.47,0.68)	<0.001
	Urban	2070	0.5 (0.35,0.65)	760	0.68 (0.53,0.79)	<0.001
Afghanistan	All	118	0.6 (0.5,0.75)	4	0.69 (0.62,0.74)	0.885
	Primary Care	41	0.6 (0.5,0.75)
	Secondary Care or above	77	0.6 (0.5,0.75)	4	0.69 (0.62,0.74)	0.885
	Private	97	0.65 (0.5,0.75)	1	0.5 (0.5,0.5)	1
	Public	21	0.5 (0.35,0.6)	3	0.72 (0.69,0.75)	0.383
	Rural	1	0.65 (0.65,0.65)
	Urban	117	0.6 (0.5,0.75)	4	0.69 (0.62,0.74)	0.885
Bangladesh	All	1168	0.25 (0.2,0.35)
	Primary Care	999	0.2 (0.2,0.3)
	Secondary Care or above	169	0.55 (0.4,0.65)
	Private	196	0.45 (0.3,0.6)
	Public	972	0.2 (0.2,0.3)
	Rural	833	0.2 (0.15,0.25)
	Urban	335	0.4 (0.3,0.6)
DRC	All	1196	0.35 (0.25,0.5)	762	0.63 (0.47,0.74)	<0.001
	Primary Care	374	0.25 (0.2,0.3)	137	0.47 (0.42,0.58)	<0.001
	Secondary Care or above	822	0.45 (0.3,0.55)	625	0.63 (0.53,0.74)	<0.001
	Private	509	0.4 (0.3,0.55)	316	0.63 (0.53,0.74)	<0.001
	Public	687	0.3 (0.2,0.45)	446	0.58 (0.47,0.68)	<0.001
	Rural	907	0.35 (0.25,0.5)	550	0.58 (0.47,0.74)	<0.001
	Urban	289	0.4 (0.3,0.55)	212	0.63 (0.53,0.79)	<0.001
Haiti	All	985	0.5 (0.35,0.6)	158	0.67 (0.61,0.83)	<0.001
	Primary Care	858	0.45 (0.3,0.55)	96	0.67 (0.56,0.78)	<0.001
	Secondary Care or above	127	0.7 (0.6,0.8)	62	0.75 (0.67,0.83)	0.043
	Private	646	0.5 (0.35,0.65)	75	0.67 (0.56,0.81)	0.011
	Public	339	0.4 (0.3,0.55)	83	0.67 (0.61,0.83)	<0.001
	Rural	624	0.45 (0.3,0.55)	62	0.67 (0.61,0.83)	0.005
	Urban	361	0.55 (0.4,0.65)	96	0.69 (0.61,0.83)	<0.001
Malawi	All	869	0.3 (0.25,0.45)	615	0.53 (0.47,0.63)	<0.001
	Primary Care	757	0.3 (0.25,0.4)	514	0.53 (0.42,0.63)	<0.001
	Secondary Care or above	112	0.65 (0.5,0.8)	101	0.68 (0.58,0.79)	0.556
	Private	444	0.4 (0.25,0.55)	222	0.53 (0.42,0.63)	<0.001
	Public	425	0.25 (0.2,0.35)	393	0.58 (0.47,0.68)	<0.001
	Rural	596	0.3 (0.25,0.35)	485	0.53 (0.47,0.63)	<0.001
	Urban	273	0.45 (0.3,0.6)	130	0.58 (0.47,0.68)	0.148
Nepal	All	882	0.2 (0.15,0.35)	61	0.53 (0.47,0.63)	<0.001
	Primary Care	640	0.2 (0.15,0.25)	6	0.37 (0.32,0.42)	0.228
	Secondary Care or above	242	0.45 (0.31,0.6)	55	0.58 (0.47,0.66)	<0.001
	Private	147	0.5 (0.3,0.62)	10	0.47 (0.42,0.53)	0.519
	Public	735	0.2 (0.15,0.25)	51	0.58 (0.47,0.66)	<0.001
Senegal	All	331	0.4 (0.35,0.5)	84	0.67 (0.56,0.78)	<0.001
	Primary Care	301	0.4 (0.35,0.5)	64	0.67 (0.5,0.74)	<0.001
	Secondary Care or above	30	0.65 (0.46,0.7)	20	0.72 (0.67,0.85)	0.005
	Private	65	0.35 (0.25,0.45)	5	0.56 (0.5,0.83)	0.675
	Public	266	0.4 (0.35,0.5)	79	0.67 (0.56,0.78)	<0.001
	Urban	331	0.4 (0.35,0.5)	84	0.67 (0.56,0.78)	<0.001
Tanzania	All	953	0.4 (0.25,0.65)	606	0.63 (0.53,0.74)	<0.001
	Primary Care	703	0.35 (0.25,0.5)	376	0.58 (0.47,0.68)	<0.001
	Secondary Care or above	250	0.7 (0.65,0.8)	230	0.74 (0.63,0.84)	0.735
	Private	343	0.6 (0.4,0.7)	180	0.68 (0.58,0.79)	0.459
	Public	610	0.35 (0.25,0.55)	426	0.63 (0.53,0.74)	<0.001
	Rural	589	0.35 (0.25,0.5)	372	0.63 (0.53,0.68)	<0.001
	Urban	364	0.6 (0.4,0.75)	234	0.74 (0.63,0.79)	0.001

## Sheet: Availability Crosstab
HIV Services Available	0	1	All
0	869 (11.55)	4363 (58.0)	5232 (69.56)
1	151 (2.01)	2139 (28.44)	2290 (30.44)
All	1020 (13.56)	6502 (86.44)	7522 (100.0)

## Sheet: All Facs by Domain
		CVDRF					HIV
		Equipment Score CVDRF	Info Score CVDRF	Staffing Score CVDRF	Meds Score CVDRF	Diagnostics Score CVDRF	Amenities Score HIV	Info Score HIV	Staffing Score HIV	Meds Score HIV	Diagnostics Score HIV
Country
All	All	0.8 (0.6,0.8)	0.0 (0.0,0.0)	0.0 (0.0,0.0)	0.1 (0.0,0.4)	0.0 (0.0,1.0)	1.0 (1.0,1.0)	0.2 (0.0,0.6)	0.0 (0.0,1.0)	0.6 (0.4,0.8)	0.2 (0.0,0.2)
	Primary Care	0.8 (0.6,0.8)	0.0 (0.0,0.0)	0.0 (0.0,0.0)	0.1 (0.0,0.2)	0.0 (0.0,1.0)	1.0 (1.0,1.0)	0.0 (0.0,0.4)	0.0 (0.0,0.33)	0.5 (0.4,0.6)	0.0 (0.0,0.2)
	Secondary Care or above	0.8 (0.8,1.0)	0.0 (0.0,0.5)	0.0 (0.0,0.5)	0.4 (0.2,0.7)	1.0 (1.0,1.0)	1.0 (1.0,1.0)	0.5 (0.0,0.8)	0.33 (0.0,1.0)	0.75 (0.4,0.8)	0.4 (0.2,0.8)
	Private	0.8 (0.6,1.0)	0.0 (0.0,0.5)	0.0 (0.0,0.5)	0.3 (0.1,0.6)	1.0 (0.0,1.0)	1.0 (1.0,1.0)	0.0 (0.0,0.4)	0.0 (0.0,0.67)	0.4 (0.2,0.6)	0.2 (0.0,0.6)
	Public	0.8 (0.6,0.8)	0.0 (0.0,0.0)	0.0 (0.0,0.0)	0.1 (0.0,0.2)	0.0 (0.0,1.0)	1.0 (1.0,1.0)	0.2 (0.0,0.6)	0.0 (0.0,1.0)	0.6 (0.4,0.8)	0.0 (0.0,0.2)
	Rural	0.8 (0.6,0.8)	0.0 (0.0,0.5)	0.0 (0.0,0.0)	0.1 (0.0,0.3)	0.0 (0.0,1.0)	1.0 (1.0,1.0)	0.2 (0.0,0.6)	0.0 (0.0,1.0)	0.5 (0.4,0.8)	0.0 (0.0,0.2)
	Urban	0.8 (0.8,1.0)	0.0 (0.0,0.5)	0.0 (0.0,0.5)	0.3 (0.1,0.6)	1.0 (0.0,1.0)	1.0 (1.0,1.0)	0.2 (0.0,0.6)	0.0 (0.0,1.0)	0.5 (0.29,0.8)	0.2 (0.0,0.6)
Afghanistan	All	0.8 (0.6,1.0)	0.0 (0.0,0.0)	0.0 (0.0,0.5)	0.7 (0.4,0.8)	1.0 (1.0,1.0)	1.0 (1.0,1.0)	0.0 (0.0,0.0)	0.0 (0.0,0.0)	0.4 (0.2,0.6)	0.6 (0.6,0.8)
	Primary Care	0.8 (0.6,0.8)	0.0 (0.0,1.0)	0.0 (0.0,0.0)	0.7 (0.5,0.8)	1.0 (1.0,1.0)	1.0 (1.0,1.0)	0.0 (0.0,0.0)	0.0 (0.0,0.0)	0.4 (0.2,0.6)	0.6 (0.6,0.8)
	Secondary Care or above	0.8 (0.6,1.0)	0.0 (0.0,0.0)	0.0 (0.0,0.5)	0.65 (0.4,0.8)	1.0 (1.0,1.0)	1.0 (1.0,1.0)	0.0 (0.0,0.0)	0.0 (0.0,0.0)	0.4 (0.2,0.6)	0.6 (0.6,0.6)
	Private	0.8 (0.6,1.0)	0.0 (0.0,0.12)	0.0 (0.0,0.5)	0.7 (0.5,0.8)	1.0 (1.0,1.0)	1.0 (1.0,1.0)	0.0 (0.0,0.0)	0.0 (0.0,0.0)	0.4 (0.2,0.6)	0.6 (0.6,0.8)
	Public	0.7 (0.6,0.8)	0.0 (0.0,0.0)	0.0 (0.0,0.5)	0.25 (0.1,0.57)	1.0 (1.0,1.0)	1.0 (1.0,1.0)	0.0 (0.0,0.0)	0.0 (0.0,0.0)	0.4 (0.2,0.55)	0.6 (0.4,0.6)
	Rural	0.8 (0.8,0.8)	0.0 (0.0,0.0)	0.0 (0.0,0.0)	0.8 (0.8,0.8)	1.0 (1.0,1.0)	1.0 (1.0,1.0)	0.0 (0.0,0.0)	0.0 (0.0,0.0)	0.2 (0.2,0.2)	0.4 (0.4,0.4)
	Urban	0.8 (0.6,1.0)	0.0 (0.0,0.0)	0.0 (0.0,0.5)	0.7 (0.4,0.8)	1.0 (1.0,1.0)	1.0 (1.0,1.0)	0.0 (0.0,0.0)	0.0 (0.0,0.0)	0.4 (0.2,0.6)	0.6 (0.6,0.8)
Bangladesh	All	0.8 (0.6,0.8)	0.0 (0.0,0.0)	0.0 (0.0,0.0)	0.0 (0.0,0.1)	0.0 (0.0,0.0)	1.0 (0.0,1.0)	nan (nan,nan)	nan (nan,nan)	0.5 (0.25,0.5)	0.0 (0.0,0.0)
	Primary Care	0.8 (0.6,0.8)	0.0 (0.0,0.0)	0.0 (0.0,0.0)	0.0 (0.0,0.0)	0.0 (0.0,0.0)	1.0 (0.0,1.0)	nan (nan,nan)	nan (nan,nan)	0.5 (0.5,0.5)	0.0 (0.0,0.0)
	Secondary Care or above	0.8 (0.8,1.0)	0.0 (0.0,0.0)	0.0 (0.0,0.0)	0.5 (0.2,0.7)	1.0 (1.0,1.0)	1.0 (1.0,1.0)	nan (nan,nan)	nan (nan,nan)	0.25 (0.0,0.5)	0.67 (0.33,1.0)
	Private	0.8 (0.8,1.0)	0.0 (0.0,0.0)	0.0 (0.0,0.0)	0.3 (0.1,0.6)	1.0 (1.0,1.0)	1.0 (1.0,1.0)	nan (nan,nan)	nan (nan,nan)	0.25 (0.0,0.5)	0.67 (0.0,1.0)
	Public	0.8 (0.6,0.8)	0.0 (0.0,0.0)	0.0 (0.0,0.0)	0.0 (0.0,0.0)	0.0 (0.0,0.0)	1.0 (0.0,1.0)	nan (nan,nan)	nan (nan,nan)	0.5 (0.5,0.5)	0.0 (0.0,0.0)
	Rural	0.8 (0.6,0.8)	0.0 (0.0,0.0)	0.0 (0.0,0.0)	0.0 (0.0,0.0)	0.0 (0.0,0.0)	1.0 (0.0,1.0)	nan (nan,nan)	nan (nan,nan)	0.5 (0.25,0.5)	0.0 (0.0,0.0)
	Urban	0.8 (0.8,1.0)	0.0 (0.0,0.0)	0.0 (0.0,0.5)	0.2 (0.1,0.5)	1.0 (0.0,1.0)	1.0 (1.0,1.0)	nan (nan,nan)	nan (nan,nan)	0.5 (0.25,0.5)	0.0 (0.0,0.67)
DRC	All	0.8 (0.6,1.0)	0.0 (0.0,0.5)	0.0 (0.0,0.0)	0.2 (0.0,0.3)	1.0 (0.0,1.0)	1.0 (1.0,1.0)	0.2 (0.0,0.8)	0.33 (0.0,1.0)	0.6 (0.4,0.8)	0.2 (0.0,0.2)
	Primary Care	0.6 (0.6,0.8)	0.0 (0.0,0.0)	0.0 (0.0,0.0)	0.1 (0.0,0.1)	0.0 (0.0,0.0)	1.0 (1.0,1.0)	0.0 (0.0,0.2)	0.0 (0.0,0.67)	0.4 (0.2,0.6)	0.0 (0.0,0.2)
	Secondary Care or above	0.8 (0.8,1.0)	0.0 (0.0,0.5)	0.0 (0.0,0.0)	0.3 (0.1,0.4)	1.0 (1.0,1.0)	1.0 (1.0,1.0)	0.6 (0.2,0.8)	1.0 (0.0,1.0)	0.8 (0.6,0.8)	0.2 (0.0,0.4)
	Private	0.8 (0.6,1.0)	0.0 (0.0,0.5)	0.0 (0.0,0.0)	0.2 (0.1,0.4)	1.0 (0.0,1.0)	1.0 (1.0,1.0)	0.2 (0.0,0.8)	0.33 (0.0,1.0)	0.6 (0.4,0.8)	0.2 (0.0,0.4)
	Public	0.8 (0.6,0.8)	0.0 (0.0,0.5)	0.0 (0.0,0.0)	0.1 (0.0,0.2)	0.0 (0.0,1.0)	1.0 (1.0,1.0)	0.2 (0.0,0.8)	0.0 (0.0,1.0)	0.6 (0.4,0.8)	0.2 (0.0,0.2)
	Rural	0.8 (0.6,1.0)	0.0 (0.0,0.5)	0.0 (0.0,0.0)	0.1 (0.0,0.3)	0.0 (0.0,1.0)	1.0 (1.0,1.0)	0.2 (0.0,0.8)	0.0 (0.0,1.0)	0.6 (0.4,0.8)	0.2 (0.0,0.2)
	Urban	0.8 (0.8,1.0)	0.0 (0.0,0.5)	0.0 (0.0,0.5)	0.2 (0.1,0.4)	1.0 (1.0,1.0)	1.0 (1.0,1.0)	0.5 (0.0,0.8)	1.0 (0.0,1.0)	0.6 (0.4,0.8)	0.2 (0.2,0.6)
Haiti	All	0.8 (0.8,1.0)	0.0 (0.0,0.0)	0.0 (0.0,0.5)	0.4 (0.2,0.6)	0.0 (0.0,1.0)	1.0 (1.0,1.0)	0.0 (0.0,0.0)	0.0 (0.0,0.0)	0.4 (0.2,0.6)	0.0 (0.0,0.2)
	Primary Care	0.8 (0.75,1.0)	0.0 (0.0,0.0)	0.0 (0.0,0.5)	0.4 (0.2,0.6)	0.0 (0.0,1.0)	1.0 (1.0,1.0)	0.0 (0.0,0.0)	0.0 (0.0,0.0)	0.4 (0.2,0.6)	0.0 (0.0,0.2)
	Secondary Care or above	1.0 (0.8,1.0)	0.0 (0.0,0.0)	1.0 (0.0,1.0)	0.7 (0.5,0.8)	1.0 (1.0,1.0)	1.0 (1.0,1.0)	0.25 (0.0,0.75)	0.33 (0.0,1.0)	0.6 (0.4,0.8)	0.6 (0.2,0.8)
	Private	0.8 (0.6,1.0)	0.0 (0.0,0.0)	0.0 (0.0,1.0)	0.5 (0.3,0.6)	1.0 (0.0,1.0)	1.0 (1.0,1.0)	0.0 (0.0,0.0)	0.0 (0.0,0.0)	0.4 (0.2,0.6)	0.2 (0.0,0.2)
	Public	0.8 (0.8,1.0)	0.0 (0.0,0.0)	0.0 (0.0,0.5)	0.3 (0.2,0.5)	0.0 (0.0,1.0)	1.0 (1.0,1.0)	0.0 (0.0,0.25)	0.0 (0.0,0.33)	0.6 (0.4,0.6)	0.0 (0.0,0.2)
	Rural	0.8 (0.8,1.0)	0.0 (0.0,0.0)	0.0 (0.0,0.5)	0.4 (0.2,0.5)	0.0 (0.0,1.0)	1.0 (1.0,1.0)	0.0 (0.0,0.0)	0.0 (0.0,0.0)	0.4 (0.4,0.6)	0.0 (0.0,0.2)
	Urban	0.8 (0.8,1.0)	0.0 (0.0,0.0)	0.5 (0.0,1.0)	0.5 (0.3,0.7)	1.0 (0.0,1.0)	1.0 (1.0,1.0)	0.0 (0.0,0.25)	0.0 (0.0,0.67)	0.4 (0.2,0.6)	0.2 (0.0,0.4)
Malawi	All	0.8 (0.6,0.8)	0.0 (0.0,0.5)	0.0 (0.0,0.0)	0.2 (0.1,0.3)	0.0 (0.0,0.0)	1.0 (1.0,1.0)	0.4 (0.2,0.6)	0.33 (0.0,1.0)	0.6 (0.4,0.8)	0.2 (0.0,0.2)
	Primary Care	0.6 (0.6,0.8)	0.0 (0.0,0.5)	0.0 (0.0,0.0)	0.1 (0.1,0.3)	0.0 (0.0,0.0)	1.0 (1.0,1.0)	0.4 (0.0,0.6)	0.33 (0.0,1.0)	0.6 (0.4,0.8)	0.0 (0.0,0.2)
	Secondary Care or above	0.8 (0.8,1.0)	0.5 (0.0,1.0)	0.0 (0.0,0.62)	0.6 (0.4,0.8)	1.0 (0.75,1.0)	1.0 (1.0,1.0)	0.6 (0.2,0.8)	1.0 (0.67,1.0)	0.8 (0.6,1.0)	0.4 (0.2,0.8)
	Private	0.8 (0.6,0.8)	0.0 (0.0,0.5)	0.0 (0.0,0.0)	0.2 (0.1,0.5)	0.0 (0.0,1.0)	1.0 (1.0,1.0)	0.2 (0.0,0.6)	0.0 (0.0,1.0)	0.6 (0.4,0.8)	0.0 (0.0,0.2)
	Public	0.6 (0.6,0.8)	0.0 (0.0,0.5)	0.0 (0.0,0.0)	0.1 (0.1,0.2)	0.0 (0.0,0.0)	1.0 (1.0,1.0)	0.6 (0.2,0.6)	0.67 (0.0,1.0)	0.8 (0.6,0.8)	0.2 (0.0,0.2)
	Rural	0.6 (0.6,0.8)	0.0 (0.0,0.5)	0.0 (0.0,0.0)	0.1 (0.1,0.2)	0.0 (0.0,0.0)	1.0 (1.0,1.0)	0.4 (0.2,0.6)	0.5 (0.0,1.0)	0.8 (0.6,0.8)	0.2 (0.0,0.2)
	Urban	0.8 (0.6,0.8)	0.0 (0.0,1.0)	0.0 (0.0,0.5)	0.3 (0.1,0.6)	0.0 (0.0,1.0)	1.0 (1.0,1.0)	0.2 (0.0,0.6)	0.0 (0.0,1.0)	0.6 (0.4,0.8)	0.0 (0.0,0.2)
Nepal	All	0.6 (0.6,0.8)	0.0 (0.0,0.0)	0.0 (0.0,0.0)	0.0 (0.0,0.2)	0.0 (0.0,0.0)	1.0 (1.0,1.0)	0.0 (0.0,0.0)	0.0 (0.0,0.0)	0.6 (0.4,0.6)	0.0 (0.0,0.2)
	Primary Care	0.6 (0.6,0.8)	0.0 (0.0,0.0)	0.0 (0.0,0.0)	0.0 (0.0,0.1)	0.0 (0.0,0.0)	1.0 (1.0,1.0)	0.0 (0.0,0.0)	0.0 (0.0,0.0)	0.6 (0.6,0.6)	0.0 (0.0,0.0)
	Secondary Care or above	0.8 (0.8,1.0)	0.0 (0.0,0.0)	0.0 (0.0,0.0)	0.4 (0.15,0.6)	1.0 (0.0,1.0)	1.0 (1.0,1.0)	0.0 (0.0,0.0)	0.0 (0.0,0.0)	0.6 (0.2,0.8)	0.6 (0.2,0.8)
	Private	0.8 (0.75,1.0)	0.0 (0.0,0.0)	0.0 (0.0,0.0)	0.3 (0.0,0.6)	1.0 (0.0,1.0)	1.0 (1.0,1.0)	0.0 (0.0,0.0)	0.0 (0.0,0.0)	0.4 (0.2,0.6)	0.6 (0.2,0.8)
	Public	0.6 (0.6,0.8)	0.0 (0.0,0.0)	0.0 (0.0,0.0)	0.0 (0.0,0.1)	0.0 (0.0,0.0)	1.0 (1.0,1.0)	0.0 (0.0,0.0)	0.0 (0.0,0.0)	0.6 (0.6,0.6)	0.0 (0.0,0.2)
Senegal	All	1.0 (0.8,1.0)	0.0 (0.0,0.5)	0.0 (0.0,0.5)	0.2 (0.1,0.3)	1.0 (1.0,1.0)	1.0 (1.0,1.0)	0.25 (0.0,0.5)	0.0 (0.0,0.33)	0.4 (0.2,0.6)	0.2 (0.2,0.4)
	Primary Care	1.0 (0.8,1.0)	0.0 (0.0,0.0)	0.0 (0.0,0.5)	0.1 (0.1,0.2)	1.0 (1.0,1.0)	1.0 (1.0,1.0)	0.25 (0.0,0.25)	0.0 (0.0,0.33)	0.4 (0.2,0.6)	0.2 (0.2,0.2)
	Secondary Care or above	1.0 (0.8,1.0)	0.0 (0.0,1.0)	0.0 (0.0,0.75)	0.5 (0.25,0.6)	1.0 (1.0,1.0)	1.0 (1.0,1.0)	0.75 (0.0,1.0)	0.0 (0.0,1.0)	0.6 (0.4,0.8)	0.8 (0.6,0.8)
	Private	0.8 (0.6,1.0)	0.0 (0.0,0.0)	0.0 (0.0,0.5)	0.1 (0.0,0.2)	1.0 (0.0,1.0)	1.0 (1.0,1.0)	0.0 (0.0,0.0)	0.0 (0.0,0.0)	0.2 (0.0,0.4)	0.0 (0.0,0.4)
	Public	1.0 (0.8,1.0)	0.0 (0.0,0.5)	0.0 (0.0,0.5)	0.2 (0.1,0.3)	1.0 (1.0,1.0)	1.0 (1.0,1.0)	0.25 (0.0,0.5)	0.0 (0.0,0.33)	0.4 (0.4,0.6)	0.2 (0.2,0.4)
	Urban	1.0 (0.8,1.0)	0.0 (0.0,0.5)	0.0 (0.0,0.5)	0.2 (0.1,0.3)	1.0 (1.0,1.0)	1.0 (1.0,1.0)	0.25 (0.0,0.5)	0.0 (0.0,0.33)	0.4 (0.2,0.6)	0.2 (0.2,0.4)
Tanzania	All	0.8 (0.6,1.0)	0.0 (0.0,1.0)	0.0 (0.0,0.0)	0.2 (0.1,0.5)	0.0 (0.0,1.0)	1.0 (1.0,1.0)	0.4 (0.2,0.8)	0.0 (0.0,1.0)	0.6 (0.4,0.8)	0.2 (0.2,0.4)
	Primary Care	0.8 (0.6,0.8)	0.0 (0.0,1.0)	0.0 (0.0,0.0)	0.1 (0.1,0.2)	0.0 (0.0,1.0)	1.0 (1.0,1.0)	0.2 (0.0,0.8)	0.0 (0.0,0.67)	0.6 (0.4,0.8)	0.2 (0.2,0.2)
	Secondary Care or above	1.0 (0.8,1.0)	0.75 (0.0,1.0)	0.25 (0.0,1.0)	0.7 (0.6,0.8)	1.0 (1.0,1.0)	1.0 (1.0,1.0)	0.8 (0.6,0.8)	0.67 (0.0,1.0)	0.8 (0.8,1.0)	0.6 (0.4,0.8)
	Private	0.8 (0.6,1.0)	0.0 (0.0,1.0)	0.0 (0.0,0.0)	0.5 (0.1,0.7)	1.0 (0.0,1.0)	1.0 (1.0,1.0)	0.2 (0.0,0.8)	0.0 (0.0,1.0)	0.6 (0.4,0.8)	0.2 (0.0,0.6)
	Public	0.8 (0.6,0.8)	0.0 (0.0,1.0)	0.0 (0.0,0.5)	0.1 (0.1,0.3)	0.0 (0.0,1.0)	1.0 (1.0,1.0)	0.4 (0.2,0.8)	0.0 (0.0,1.0)	0.6 (0.4,0.8)	0.2 (0.2,0.4)
	Rural	0.8 (0.6,0.8)	0.0 (0.0,1.0)	0.0 (0.0,0.0)	0.1 (0.1,0.22)	0.0 (0.0,1.0)	1.0 (1.0,1.0)	0.2 (0.2,0.8)	0.0 (0.0,1.0)	0.6 (0.4,0.8)	0.2 (0.2,0.2)
	Urban	0.8 (0.6,1.0)	0.0 (0.0,1.0)	0.0 (0.0,0.5)	0.5 (0.18,0.7)	1.0 (0.0,1.0)	1.0 (1.0,1.0)	0.6 (0.0,0.8)	0.0 (0.0,1.0)	0.6 (0.4,0.8)	0.4 (0.2,0.8)

## Sheet: Avail Facs by Domain
		CVDRF					HIV
		Equipment Score CVDRF	Info Score CVDRF	Staffing Score CVDRF	Meds Score CVDRF	Diagnostics Score CVDRF	Amenities Score HIV	Info Score HIV	Staffing Score HIV	Meds Score HIV	Diagnostics Score HIV
Country
All	All	0.8 (0.6,1.0)	0.0 (0.0,0.5)	0.0 (0.0,0.0)	0.2 (0.0,0.4)	0.0 (0.0,1.0)	1.0 (1.0,1.0)	0.75 (0.5,0.8)	1.0 (0.0,1.0)	0.8 (0.6,1.0)	0.2 (0.2,0.6)
	Primary Care	0.8 (0.6,0.8)	0.0 (0.0,0.0)	0.0 (0.0,0.0)	0.1 (0.0,0.3)	0.0 (0.0,1.0)	1.0 (1.0,1.0)	0.6 (0.4,0.8)	0.67 (0.0,1.0)	0.8 (0.6,0.8)	0.2 (0.2,0.4)
	Secondary Care or above	0.8 (0.8,1.0)	0.0 (0.0,0.5)	0.0 (0.0,0.5)	0.4 (0.2,0.7)	1.0 (1.0,1.0)	1.0 (1.0,1.0)	0.8 (0.6,0.8)	1.0 (0.0,1.0)	0.8 (0.8,1.0)	0.4 (0.2,0.8)
	Private	0.8 (0.6,1.0)	0.0 (0.0,0.5)	0.0 (0.0,0.5)	0.4 (0.1,0.6)	1.0 (0.0,1.0)	1.0 (1.0,1.0)	0.6 (0.4,0.8)	1.0 (0.0,1.0)	0.8 (0.6,0.8)	0.2 (0.2,0.6)
	Public	0.8 (0.6,0.8)	0.0 (0.0,0.5)	0.0 (0.0,0.0)	0.1 (0.0,0.2)	0.0 (0.0,1.0)	1.0 (1.0,1.0)	0.75 (0.5,0.8)	1.0 (0.0,1.0)	0.8 (0.6,1.0)	0.2 (0.2,0.4)
	Rural	0.8 (0.6,0.8)	0.0 (0.0,0.5)	0.0 (0.0,0.0)	0.1 (0.0,0.3)	0.0 (0.0,1.0)	1.0 (1.0,1.0)	0.6 (0.4,0.8)	1.0 (0.0,1.0)	0.8 (0.6,0.8)	0.2 (0.2,0.4)
	Urban	0.8 (0.8,1.0)	0.0 (0.0,0.5)	0.0 (0.0,0.5)	0.4 (0.1,0.6)	1.0 (0.0,1.0)	1.0 (1.0,1.0)	0.8 (0.6,0.8)	1.0 (0.0,1.0)	0.8 (0.6,1.0)	0.6 (0.2,0.8)
Afghanistan	All	0.8 (0.6,1.0)	0.0 (0.0,0.5)	0.0 (0.0,0.5)	0.7 (0.5,0.8)	1.0 (1.0,1.0)	1.0 (1.0,1.0)	1.0 (0.88,1.0)	0.0 (0.0,0.25)	0.6 (0.4,0.8)	0.8 (0.75,0.8)
	Primary Care	0.8 (0.6,0.8)	0.0 (0.0,1.0)	0.0 (0.0,0.0)	0.7 (0.5,0.8)	1.0 (1.0,1.0)
	Secondary Care or above	0.8 (0.6,1.0)	0.0 (0.0,0.0)	0.0 (0.0,0.5)	0.7 (0.5,0.8)	1.0 (1.0,1.0)	1.0 (1.0,1.0)	1.0 (0.88,1.0)	0.0 (0.0,0.25)	0.6 (0.4,0.8)	0.8 (0.75,0.8)
	Private	0.8 (0.6,1.0)	0.0 (0.0,0.5)	0.0 (0.0,0.5)	0.7 (0.6,0.8)	1.0 (1.0,1.0)	1.0 (1.0,1.0)	0.5 (0.5,0.5)	0.0 (0.0,0.0)	0.4 (0.4,0.4)	0.8 (0.8,0.8)
	Public	0.8 (0.6,0.8)	0.0 (0.0,0.5)	0.0 (0.0,0.5)	0.4 (0.2,0.7)	1.0 (1.0,1.0)	1.0 (1.0,1.0)	1.0 (1.0,1.0)	0.0 (0.0,0.5)	0.8 (0.6,0.8)	0.8 (0.7,0.8)
	Rural	0.8 (0.8,0.8)	0.0 (0.0,0.0)	0.0 (0.0,0.0)	0.8 (0.8,0.8)	1.0 (1.0,1.0)
	Urban	0.8 (0.6,1.0)	0.0 (0.0,0.5)	0.0 (0.0,0.5)	0.7 (0.5,0.8)	1.0 (1.0,1.0)	1.0 (1.0,1.0)	1.0 (0.88,1.0)	0.0 (0.0,0.25)	0.6 (0.4,0.8)	0.8 (0.75,0.8)
Bangladesh	All	0.8 (0.6,0.8)	0.0 (0.0,0.0)	0.0 (0.0,0.0)	0.0 (0.0,0.1)	0.0 (0.0,1.0)
	Primary Care	0.8 (0.6,0.8)	0.0 (0.0,0.0)	0.0 (0.0,0.0)	0.0 (0.0,0.1)	0.0 (0.0,0.0)
	Secondary Care or above	0.8 (0.8,1.0)	0.0 (0.0,0.0)	0.0 (0.0,0.5)	0.5 (0.2,0.7)	1.0 (1.0,1.0)
	Private	0.8 (0.8,1.0)	0.0 (0.0,0.0)	0.0 (0.0,0.0)	0.3 (0.1,0.7)	1.0 (1.0,1.0)
	Public	0.8 (0.6,0.8)	0.0 (0.0,0.0)	0.0 (0.0,0.0)	0.0 (0.0,0.1)	0.0 (0.0,0.0)
	Rural	0.8 (0.6,0.8)	0.0 (0.0,0.0)	0.0 (0.0,0.0)	0.0 (0.0,0.0)	0.0 (0.0,0.0)
	Urban	0.8 (0.8,1.0)	0.0 (0.0,0.0)	0.0 (0.0,0.5)	0.2 (0.1,0.55)	1.0 (0.0,1.0)
DRC	All	0.8 (0.6,1.0)	0.0 (0.0,0.5)	0.0 (0.0,0.0)	0.2 (0.1,0.4)	1.0 (0.0,1.0)	1.0 (1.0,1.0)	0.8 (0.4,1.0)	1.0 (0.0,1.0)	0.8 (0.6,1.0)	0.2 (0.2,0.4)
	Primary Care	0.6 (0.6,0.8)	0.0 (0.0,0.0)	0.0 (0.0,0.0)	0.1 (0.0,0.2)	0.0 (0.0,0.0)	1.0 (1.0,1.0)	0.6 (0.2,0.8)	0.33 (0.0,1.0)	0.6 (0.6,0.8)	0.2 (0.2,0.2)
	Secondary Care or above	0.8 (0.8,1.0)	0.0 (0.0,0.5)	0.0 (0.0,0.0)	0.3 (0.1,0.5)	1.0 (1.0,1.0)	1.0 (1.0,1.0)	0.8 (0.4,1.0)	1.0 (0.0,1.0)	0.8 (0.6,1.0)	0.2 (0.2,0.6)
	Private	0.8 (0.8,1.0)	0.0 (0.0,0.5)	0.0 (0.0,0.0)	0.3 (0.1,0.5)	1.0 (0.0,1.0)	1.0 (1.0,1.0)	0.8 (0.4,1.0)	1.0 (0.0,1.0)	0.8 (0.6,1.0)	0.2 (0.2,0.6)
	Public	0.8 (0.6,1.0)	0.0 (0.0,0.5)	0.0 (0.0,0.0)	0.1 (0.0,0.3)	0.0 (0.0,1.0)	1.0 (1.0,1.0)	0.7 (0.4,1.0)	1.0 (0.0,1.0)	0.8 (0.6,0.8)	0.2 (0.2,0.4)
	Rural	0.8 (0.6,1.0)	0.0 (0.0,0.5)	0.0 (0.0,0.0)	0.2 (0.1,0.3)	1.0 (0.0,1.0)	1.0 (1.0,1.0)	0.8 (0.4,1.0)	1.0 (0.0,1.0)	0.8 (0.6,1.0)	0.2 (0.2,0.4)
	Urban	0.8 (0.8,1.0)	0.0 (0.0,0.5)	0.0 (0.0,0.5)	0.2 (0.1,0.4)	1.0 (1.0,1.0)	1.0 (1.0,1.0)	0.6 (0.4,1.0)	1.0 (0.33,1.0)	0.8 (0.6,1.0)	0.4 (0.2,0.6)
Haiti	All	0.8 (0.8,1.0)	0.0 (0.0,0.0)	0.0 (0.0,0.5)	0.4 (0.2,0.6)	0.0 (0.0,1.0)	1.0 (1.0,1.0)	0.75 (0.5,1.0)	1.0 (0.33,1.0)	0.8 (0.6,1.0)	0.4 (0.2,0.8)
	Primary Care	0.8 (0.8,1.0)	0.0 (0.0,0.0)	0.0 (0.0,0.5)	0.4 (0.2,0.6)	0.0 (0.0,1.0)	1.0 (1.0,1.0)	0.75 (0.5,1.0)	1.0 (0.25,1.0)	0.8 (0.6,1.0)	0.4 (0.2,0.6)
	Secondary Care or above	1.0 (0.8,1.0)	0.0 (0.0,0.0)	1.0 (0.5,1.0)	0.7 (0.5,0.8)	1.0 (1.0,1.0)	1.0 (1.0,1.0)	0.75 (0.75,1.0)	1.0 (0.42,1.0)	0.8 (0.8,1.0)	0.6 (0.4,0.8)
	Private	0.8 (0.6,1.0)	0.0 (0.0,0.0)	0.0 (0.0,1.0)	0.5 (0.3,0.6)	1.0 (0.0,1.0)	1.0 (1.0,1.0)	0.75 (0.5,1.0)	1.0 (0.33,1.0)	0.8 (0.6,1.0)	0.4 (0.2,0.8)
	Public	0.8 (0.8,1.0)	0.0 (0.0,0.0)	0.0 (0.0,0.5)	0.3 (0.2,0.5)	0.0 (0.0,1.0)	1.0 (1.0,1.0)	0.75 (0.75,1.0)	1.0 (0.33,1.0)	0.8 (0.8,1.0)	0.4 (0.3,0.6)
	Rural	0.8 (0.8,1.0)	0.0 (0.0,0.0)	0.0 (0.0,0.5)	0.4 (0.2,0.5)	0.0 (0.0,1.0)	1.0 (1.0,1.0)	0.75 (0.75,1.0)	1.0 (0.33,1.0)	0.8 (0.8,1.0)	0.4 (0.2,0.6)
	Urban	0.8 (0.8,1.0)	0.0 (0.0,0.0)	0.5 (0.0,1.0)	0.5 (0.3,0.7)	1.0 (0.0,1.0)	1.0 (1.0,1.0)	0.75 (0.5,1.0)	1.0 (0.33,1.0)	0.8 (0.6,1.0)	0.6 (0.35,0.8)
Malawi	All	0.8 (0.6,0.8)	0.0 (0.0,0.5)	0.0 (0.0,0.0)	0.2 (0.1,0.4)	0.0 (0.0,1.0)	1.0 (1.0,1.0)	0.6 (0.4,0.6)	0.67 (0.0,1.0)	0.8 (0.6,0.8)	0.2 (0.0,0.2)
	Primary Care	0.6 (0.6,0.8)	0.0 (0.0,0.5)	0.0 (0.0,0.0)	0.2 (0.1,0.3)	0.0 (0.0,0.0)	1.0 (1.0,1.0)	0.6 (0.4,0.6)	0.67 (0.0,1.0)	0.8 (0.6,0.8)	0.2 (0.0,0.2)
	Secondary Care or above	0.8 (0.8,1.0)	0.5 (0.0,1.0)	0.0 (0.0,1.0)	0.6 (0.4,0.8)	1.0 (1.0,1.0)	1.0 (1.0,1.0)	0.6 (0.4,0.8)	1.0 (1.0,1.0)	0.8 (0.8,1.0)	0.4 (0.2,0.8)
	Private	0.8 (0.6,0.8)	0.0 (0.0,0.5)	0.0 (0.0,0.0)	0.3 (0.1,0.5)	0.0 (0.0,1.0)	1.0 (1.0,1.0)	0.6 (0.4,0.6)	0.67 (0.0,1.0)	0.8 (0.6,0.8)	0.2 (0.0,0.2)
	Public	0.8 (0.6,0.8)	0.0 (0.0,0.5)	0.0 (0.0,0.0)	0.1 (0.1,0.2)	0.0 (0.0,0.0)	1.0 (1.0,1.0)	0.6 (0.4,0.8)	0.67 (0.33,1.0)	0.8 (0.8,1.0)	0.2 (0.0,0.2)
	Rural	0.8 (0.6,0.8)	0.0 (0.0,0.5)	0.0 (0.0,0.0)	0.2 (0.1,0.2)	0.0 (0.0,0.0)	1.0 (1.0,1.0)	0.6 (0.4,0.6)	0.67 (0.0,1.0)	0.8 (0.6,0.8)	0.2 (0.0,0.2)
	Urban	0.8 (0.6,0.8)	0.5 (0.0,1.0)	0.0 (0.0,0.5)	0.4 (0.2,0.6)	0.0 (0.0,1.0)	1.0 (1.0,1.0)	0.6 (0.4,0.6)	1.0 (0.08,1.0)	0.8 (0.6,1.0)	0.2 (0.0,0.6)
Nepal	All	0.6 (0.6,0.8)	0.0 (0.0,0.0)	0.0 (0.0,0.0)	0.1 (0.0,0.2)	0.0 (0.0,0.0)	1.0 (1.0,1.0)	0.4 (0.2,0.8)	0.0 (0.0,0.33)	0.8 (0.8,0.8)	0.6 (0.2,0.8)
	Primary Care	0.6 (0.6,0.8)	0.0 (0.0,0.0)	0.0 (0.0,0.0)	0.0 (0.0,0.1)	0.0 (0.0,0.0)	1.0 (1.0,1.0)	0.2 (0.05,0.2)	0.0 (0.0,0.25)	0.7 (0.45,0.8)	0.2 (0.2,0.2)
	Secondary Care or above	0.8 (0.8,1.0)	0.0 (0.0,0.0)	0.0 (0.0,0.0)	0.4 (0.2,0.6)	1.0 (0.0,1.0)	1.0 (1.0,1.0)	0.4 (0.2,0.8)	0.0 (0.0,0.5)	0.8 (0.8,0.8)	0.6 (0.2,0.8)
	Private	0.8 (0.8,1.0)	0.0 (0.0,0.0)	0.0 (0.0,0.0)	0.5 (0.1,0.7)	1.0 (1.0,1.0)	1.0 (1.0,1.0)	0.1 (0.0,0.35)	0.0 (0.0,0.0)	0.7 (0.4,0.8)	0.7 (0.2,0.8)
	Public	0.6 (0.6,0.8)	0.0 (0.0,0.0)	0.0 (0.0,0.0)	0.0 (0.0,0.1)	0.0 (0.0,0.0)	1.0 (1.0,1.0)	0.4 (0.2,0.8)	0.0 (0.0,0.5)	0.8 (0.8,0.8)	0.6 (0.2,0.8)
Senegal	All	1.0 (0.8,1.0)	0.0 (0.0,0.5)	0.0 (0.0,0.5)	0.2 (0.1,0.3)	1.0 (1.0,1.0)	1.0 (1.0,1.0)	1.0 (0.75,1.0)	0.17 (0.0,1.0)	0.8 (0.6,0.8)	0.8 (0.35,0.8)
	Primary Care	1.0 (0.8,1.0)	0.0 (0.0,0.0)	0.0 (0.0,0.5)	0.1 (0.1,0.2)	1.0 (1.0,1.0)	1.0 (1.0,1.0)	0.88 (0.5,1.0)	0.0 (0.0,1.0)	0.8 (0.6,0.8)	0.6 (0.2,0.8)
	Secondary Care or above	1.0 (0.8,1.0)	0.0 (0.0,1.0)	0.25 (0.0,0.88)	0.5 (0.3,0.6)	1.0 (1.0,1.0)	1.0 (1.0,1.0)	1.0 (0.75,1.0)	0.5 (0.0,1.0)	0.6 (0.6,0.8)	0.8 (0.8,0.85)
	Private	0.8 (0.8,1.0)	0.0 (0.0,0.0)	0.0 (0.0,0.5)	0.1 (0.0,0.2)	1.0 (0.0,1.0)	1.0 (1.0,1.0)	1.0 (0.75,1.0)	1.0 (0.0,1.0)	0.6 (0.6,0.8)	0.2 (0.2,0.8)
	Public	1.0 (0.8,1.0)	0.0 (0.0,0.5)	0.0 (0.0,0.5)	0.2 (0.1,0.3)	1.0 (1.0,1.0)	1.0 (1.0,1.0)	1.0 (0.75,1.0)	0.0 (0.0,1.0)	0.8 (0.6,0.8)	0.8 (0.4,0.8)
	Urban	1.0 (0.8,1.0)	0.0 (0.0,0.5)	0.0 (0.0,0.5)	0.2 (0.1,0.3)	1.0 (1.0,1.0)	1.0 (1.0,1.0)	1.0 (0.75,1.0)	0.17 (0.0,1.0)	0.8 (0.6,0.8)	0.8 (0.35,0.8)
Tanzania	All	0.8 (0.6,1.0)	0.5 (0.0,1.0)	0.0 (0.0,0.5)	0.2 (0.1,0.6)	1.0 (0.0,1.0)	1.0 (1.0,1.0)	0.8 (0.6,0.8)	0.67 (0.0,1.0)	0.8 (0.6,1.0)	0.4 (0.2,0.6)
	Primary Care	0.8 (0.6,0.9)	0.5 (0.0,1.0)	0.0 (0.0,0.0)	0.1 (0.1,0.3)	0.0 (0.0,1.0)	1.0 (1.0,1.0)	0.8 (0.6,0.8)	0.67 (0.0,1.0)	0.8 (0.6,0.8)	0.2 (0.2,0.4)
	Secondary Care or above	1.0 (0.8,1.0)	1.0 (0.0,1.0)	0.5 (0.0,1.0)	0.7 (0.6,0.8)	1.0 (1.0,1.0)	1.0 (1.0,1.0)	0.8 (0.8,0.8)	1.0 (0.0,1.0)	0.8 (0.8,1.0)	0.7 (0.4,0.8)
	Private	0.8 (0.8,1.0)	0.0 (0.0,1.0)	0.0 (0.0,0.0)	0.5 (0.3,0.7)	1.0 (1.0,1.0)	1.0 (1.0,1.0)	0.8 (0.6,0.8)	0.67 (0.0,1.0)	0.8 (0.6,1.0)	0.6 (0.2,0.8)
	Public	0.8 (0.6,1.0)	0.5 (0.0,1.0)	0.0 (0.0,0.5)	0.1 (0.1,0.4)	0.0 (0.0,1.0)	1.0 (1.0,1.0)	0.8 (0.6,0.8)	0.67 (0.0,1.0)	0.8 (0.6,1.0)	0.2 (0.2,0.6)
	Rural	0.8 (0.6,1.0)	0.5 (0.0,1.0)	0.0 (0.0,0.0)	0.1 (0.1,0.4)	0.0 (0.0,1.0)	1.0 (1.0,1.0)	0.8 (0.6,0.8)	0.67 (0.0,1.0)	0.8 (0.6,0.8)	0.2 (0.2,0.4)
	Urban	0.8 (0.8,1.0)	0.5 (0.0,1.0)	0.0 (0.0,1.0)	0.5 (0.2,0.7)	1.0 (1.0,1.0)	1.0 (1.0,1.0)	0.8 (0.6,0.8)	0.67 (0.0,1.0)	0.8 (0.8,1.0)	0.6 (0.2,0.8)

## Sheet: Table2
		Availability			All Facility Scores			Available Facilities
		All Facilities, n	CVDRF Available, n (%)	HIV Available, n (%)	SARA CVDRF Score	HIV Score	CVDRF vs HIV P-Value	CVDRF Score	HIV Score	CVDRF vs HIV P-Value
Overall	All Facilities	7522	6502.0 (86.4)	2290.0 (30.4)	0.30 (0.20,0.50)	0.33 (0.21,0.53)	<0.001	0.35 (0.2,0.5)	0.61 (0.5,0.74)	<0.001
Country	Afghanistan	142	118 (83.1)	4 (2.8)	0.60 (0.45,0.70)	0.33 (0.28,0.43)	<0.001	0.6 (0.5,0.75)	0.69 (0.62,0.74)	0.885234
	Bangladesh	1524	1168 (76.6)	0 (0.0)	0.20 (0.15,0.30)	0.38 (0.25,0.38)	<0.001	0.25 (0.2,0.35)
	DRC	1380	1196 (86.7)	762 (55.2)	0.30 (0.20,0.45)	0.42 (0.21,0.63)	<0.001	0.35 (0.25,0.5)	0.63 (0.47,0.74)	<0.001
	Haiti	1007	985 (97.8)	158 (15.7)	0.45 (0.35,0.60)	0.22 (0.17,0.33)	<0.001	0.5 (0.35,0.6)	0.67 (0.61,0.83)	<0.001
	Malawi	977	869 (88.9)	615 (62.9)	0.30 (0.20,0.45)	0.47 (0.26,0.58)	<0.001	0.3 (0.25,0.45)	0.53 (0.47,0.63)	<0.001
	Nepal	963	882 (91.6)	61 (6.3)	0.20 (0.15,0.30)	0.21 (0.21,0.32)	<0.001	0.2 (0.15,0.35)	0.53 (0.47,0.63)	<0.001
	Senegal	341	331 (97.1)	84 (24.6)	0.40 (0.35,0.50)	0.33 (0.22,0.50)	<0.001	0.4 (0.35,0.5)	0.67 (0.56,0.78)	<0.001
	Tanzania	1188	953 (80.2)	606 (51.0)	0.35 (0.25,0.60)	0.47 (0.26,0.63)	<0.001	0.4 (0.25,0.65)	0.63 (0.53,0.74)	<0.001
Level of Care	Primary Care	5634	4673 (82.9)	1193 (21.2)	0.25 (0.20,0.40)	0.26 (0.21,0.42)	<0.001	0.3 (0.2,0.4)	0.56 (0.47,0.67)	<0.001
	Secondary Care or above	1888	1829 (96.9)	1097 (58.1)	0.50 (0.35,0.70)	0.53 (0.37,0.74)	0.042	0.5 (0.35,0.7)	0.68 (0.58,0.79)	<0.001
Funding	Private	2703	2447 (90.5)	809 (29.9)	0.45 (0.30,0.60)	0.32 (0.17,0.53)	<0.001	0.45 (0.3,0.6)	0.63 (0.47,0.74)	<0.001
	Public	4819	4055 (84.1)	1481 (30.7)	0.25 (0.20,0.40)	0.37 (0.22,0.53)	<0.001	0.25 (0.2,0.4)	0.61 (0.5,0.72)	<0.001
UrbanRural	Rural	4281	3550 (82.9)	1469 (34.3)	0.25 (0.20,0.40)	0.37 (0.22,0.53)	<0.001	0.3 (0.2,0.45)	0.58 (0.47,0.68)	<0.001
	Urban	2278	2070 (90.9)	760 (33.4)	0.45 (0.30,0.60)	0.38 (0.22,0.62)	<0.001	0.5 (0.35,0.65)	0.68 (0.53,0.79)	<0.001
