# Supplementary material for: Health service readiness to provide care for HIV and cardiovascular disease risk factors in low- and middle-income countries
Source: PLOS Glob Public Health. 2023 Sep 22;3(9):e0002373. doi: 10.1371/journal.pgph.0002373 (PMC10516419; doi:10.1371/journal.pgph.0002373)
Supplement: S12 Appendix — All results and analyses throughout the paper are repeated using the penultimate survey available for Bangladesh (2014), Senegal (2018) and Haiti (2013), and the one available for all other countries as reported in the main paper. (XLSX) [file pgph.0002373.s012.xlsx]

## Sheet: Individual Components Pensurv
			Total	Country			Level of Care		Funding		Urbanity
			Total	Bangladesh	Haiti	Senegal	Primary Care	Secondary Care or above	Private	Public	Rural	Urban
	('Component Descriptions', 'HSR Group')	('Component Descriptions', 'Building Block')
Water available onsite	Amenities	Amenities	0.82	0.8	0.8	0.97	0.8	0.98	0.87	0.8	0.74	0.94
Electricity always available	Amenities	Amenities	0.23	0.27	0.08	0.41	0.2	0.44	0.25	0.22	0.13	0.37
Functioning Communication Equipment	Amenities	Amenities	0.52	0.37	0.7	0.73	0.47	0.93	0.76	0.41	0.35	0.78
Emergency Transport	Amenities	Amenities	0.21	0.18	0.11	0.55	0.16	0.58	0.19	0.21	0.06	0.43
Client toilet	Amenities	Amenities	0.91	0.93	0.84	1	0.9	0.97	0.89	0.92	0.87	0.97
Email or internet 2 hours a day	Amenities	Amenities	0.4	0.38	0.33	0.71	0.36	0.75	0.46	0.38	0.26	0.62
Audiovisual Privacy	Amenities	Amenities	0.67	0.46	0.92	0.99	0.66	0.82	0.9	0.58	0.57	0.84
Weight	CVDRF	Equipment	0.87	0.85	0.89	0.94	0.87	0.87	0.91	0.86	0.84	0.92
Proteinuria	CVDRF	Equipment	0.32	0.16	0.4	0.84	0.27	0.71	0.49	0.24	0.13	0.6
Blood Pressure	CVDRF	Equipment	0.93	0.91	0.95	0.98	0.93	0.97	0.98	0.91	0.9	0.97
Oxygen	CVDRF	Medications	0.12	0.15	0.06	0.09	0.07	0.46	0.17	0.09	0.03	0.24
Stethoscope	CVDRF	Equipment	0.96	0.95	0.97	0.96	0.95	0.98	0.99	0.94	0.94	0.98
Height	CVDRF	Equipment	0.61	0.58	0.57	0.88	0.61	0.62	0.57	0.63	0.56	0.69
Glucose Monitoring	CVDRF	Diagnostics	0.33	0.17	0.38	0.91	0.28	0.74	0.52	0.24	0.14	0.61
CVD Guidance available	CVDRF	Information	0.1	0.08	0.11	0.13	0.08	0.21	0.12	0.08	0.07	0.14
T2DM Guidance available	CVDRF	Information	0.1	0.09	0.09	0.14	0.08	0.22	0.13	0.09	0.06	0.15
Thiazide	CVDRF	Medications	0.13	0.04	0.33	0.01	0.11	0.35	0.28	0.07	0.1	0.18
Statin	CVDRF	Medications	0.05	0.03	0.09	0.01	0.03	0.2	0.1	0.02	0.03	0.08
Calcium Channel Blocker	CVDRF	Medications	0.33	0.14	0.64	0.31	0.28	0.7	0.58	0.22	0.23	0.47
Aspirin	CVDRF	Medications	0.1	0.08		0.19	0.07	0.41	0.26	0.08	0.02	0.23
ACE inhibitor	CVDRF	Medications	0.32	0.07	0.61	0.71	0.29	0.57	0.52	0.23	0.19	0.52
Metformin	CVDRF	Medications	0.18	0.08	0.41	0.05	0.14	0.52	0.39	0.09	0.12	0.27
IV Glucose	CVDRF	Medications	0.05	0.05	0.06	0.01	0.02	0.23	0.1	0.02	0.02	0.09
Sulfonylureas	CVDRF	Medications	0.12	0.05	0.27	0.04	0.09	0.38	0.24	0.07	0.08	0.19
Insulin	CVDRF	Medications	0.07	0.04	0.1	0.09	0.03	0.39	0.15	0.03	0.02	0.13
Beta Blocker	CVDRF	Medications	0.18	0.16	0.27	0.01	0.12	0.58	0.29	0.13	0.11	0.28
Staff Trained in Diabetes Management and Diagnosis	CVDRF	Staffing	0.18	0.1	0.28	0.27	0.16	0.35	0.27	0.14	0.12	0.26
Staff Trained in CVD Management and Diagnosis	CVDRF	Staffing	0.21	0.11	0.34	0.29	0.19	0.36	0.29	0.17	0.15	0.28
CD4 or Viral Load	HIV	Diagnostics	0.03	0.01	0.06	0.04	0.02	0.14	0.06	0.02	0.01	0.06
Renal Function Test	HIV	Diagnostics	0.12	0.09	0.14	0.17	0.06	0.56	0.23	0.06	0.02	0.26
Liver Function Test	HIV	Diagnostics	0.11	0.08	0.12	0.17	0.05	0.56	0.22	0.06	0.02	0.24
Full Blood Count	HIV	Diagnostics	0.17	0.1	0.27	0.22	0.12	0.58	0.33	0.1	0.07	0.32
First-Line ART regime available	HIV	Medications	0.16		0.14	0.21	0.12	0.47	0.11	0.22	0.06	0.24
HIV Diagnostic Capacity	HIV	Diagnostics	0.32		0.14	0.79	0.32	0.29	0.18	0.46	0.11	0.49
HIV - Testing & Counselling Guidelines	HIV	Information	0.25		0.18	0.41	0.22	0.43	0.18	0.32	0.13	0.34
HIV - Palliative Guidelines	HIV	Information	0.08		0.08		0.05	0.26	0.07	0.09	0.03	0.15
HIV - Clinical Management Guidelines	HIV	Information	0.12		0.1	0.18	0.09	0.36	0.08	0.16	0.04	0.18
HIV - ART Guidelines	HIV	Information	0.14		0.12	0.19	0.1	0.41	0.09	0.19	0.06	0.2
Register of TB testing in HIV Patients	HIV	Information	0.13		0.11	0.17	0.09	0.38	0.08	0.17	0.05	0.19
Co-trimoxazole	HIV	Medications	0.82	0.85	0.81	0.73	0.83	0.74	0.72	0.87	0.86	0.76
Condoms Stocked	HIV	Medications	0.81	0.81	0.78	0.84	0.85	0.51	0.64	0.88	0.83	0.77
IV Fluids	HIV	Medications	0.13	0.15	0.15	0.01	0.09	0.43	0.22	0.1	0.07	0.23
Staff Trained in HIV ART prescribing, counselling or follow up	HIV	Staffing	0.26		0.28	0.21	0.22	0.59	0.27	0.25	0.2	0.31
Staff Trained in Testing and Counselling for HIV Testing	HIV	Staffing	0.22		0.23	0.18	0.17	0.55	0.22	0.22	0.15	0.27
Staff Trained in Preventing HIV Opportunistic Infections	HIV	Staffing	0.24		0.26	0.18	0.2	0.57	0.24	0.24	0.18	0.29
TB Diagnostic Capacity	TB	Diagnostics	0.11	0.08	0.16	0.14	0.08	0.37	0.14	0.1	0.06	0.2
TB - Infection Control Guidelines	TB	Information	0.14	0.07	0.15	0.46	0.14	0.18	0.12	0.15	0.08	0.24
TB - MDR Guidelines	TB	Information	0.09	0.06	0.1	0.22	0.09	0.15	0.06	0.11	0.05	0.17
TB - Diagnosis and Treatment Guidelines	TB	Information	0.2	0.11	0.23	0.51	0.18	0.32	0.13	0.23	0.1	0.34
TB - HIV Coinfection Guidelines	TB	Information	0.08	0.03	0.12	0.21	0.07	0.17	0.07	0.08	0.04	0.15
Register of HIV Testing in TB Patients	TB	Information	0.12	0.01	0.16	0.49	0.1	0.24	0.11	0.12	0.04	0.24
TB Drugs	TB	Medications	0.2	0.12	0.27	0.4	0.18	0.34	0.14	0.23	0.11	0.34
Staff Trained in TB Infection Control	TB	Staffing
Staff Trained in TB Diagnosis and Treatment	TB	Staffing	0.26	0.12	0.41	0.51	0.24	0.44	0.32	0.23	0.17	0.4
Staff Trained in TB-HIV Coinfection	TB	Staffing	0.15	0.03	0.29	0.28	0.12	0.31	0.19	0.13	0.08	0.25
Staff Trained in MDR-TB Management/Identification and Referral	TB	Staffing	0.15	0.05	0.26	0.31	0.13	0.31	0.16	0.14	0.08	0.25

## Sheet: Availability Pensurv
Countries	Categories	CVDRF	HIV
Overall	All Facilities	2792	2792
	Overall	1686.0 (60.4)	197.0 (7.1)
	Primary Care	4673 (82.9)	1193 (21.2)
	Secondary Care or above	1829 (96.9)	1097 (58.1)
	Private	2447 (90.5)	809 (29.9)
	Public	4055 (84.1)	1481 (30.7)
	Rural	3550 (82.9)	1469 (34.3)
	Urban	2070 (90.9)	760 (33.4)
Afghanistan	Overall	118 (83.1)	4 (2.8)
	Primary Care	41 (85.4)	0 (0.0)
	Secondary Care or above	77 (81.9)	4 (4.3)
	Private	97 (89.8)	1 (0.9)
	Public	21 (61.8)	3 (8.8)
	Rural	1 (100.0)	0 (0.0)
	Urban	117 (83.0)	4 (2.8)
Bangladesh	All Facilities	1548	1548
	Overall	1168 (76.6)	0 (0.0)
	Primary Care	999 (73.9)
	Secondary Care or above	169 (97.7)
	Private	196 (92.5)
	Public	972 (74.1)
	Rural	833 (73.0)
	Urban	335 (87.5)
DRC	Overall	1196 (86.7)	762 (55.2)
	Primary Care	374 (69.3)	137 (25.4)
	Secondary Care or above	822 (97.9)	625 (74.4)
	Private	509 (92.9)	316 (57.7)
	Public	687 (82.6)	446 (53.6)
	Rural	907 (84.3)	550 (51.1)
	Urban	289 (95.1)	212 (69.7)
Haiti	All Facilities	905	905
	Overall	985 (97.8)	158 (15.7)
	Primary Care	858 (97.9)	96 (11.0)
	Secondary Care or above	127 (96.9)	62 (47.3)
	Private	646 (97.4)	75 (11.3)
	Public	339 (98.5)	83 (24.1)
	Rural	624 (99.2)	62 (9.9)
	Urban	361 (95.5)	96 (25.4)
Malawi	Overall	869 (88.9)	615 (62.9)
	Primary Care	757 (87.9)	514 (59.7)
	Secondary Care or above	112 (96.6)	101 (87.1)
	Private	444 (89.0)	222 (44.5)
	Public	425 (88.9)	393 (82.2)
	Rural	596 (87.9)	485 (71.5)
	Urban	273 (91.3)	130 (43.5)
Nepal	Overall	882 (91.6)	61 (6.3)
	Primary Care	640 (89.4)	6 (0.8)
	Secondary Care or above	242 (98.0)	55 (22.3)
	Private	147 (76.6)	10 (5.2)
	Public	735 (95.3)	51 (6.6)
Senegal	All Facilities	339	339
	Overall	331 (97.1)	84 (24.6)
	Primary Care	301 (97.1)	64 (20.6)
	Secondary Care or above	30 (96.8)	20 (64.5)
	Private	65 (89.0)	5 (6.8)
	Public	266 (99.3)	79 (29.5)
	Urban	331 (97.1)	84 (24.6)
Tanzania	Overall	953 (80.2)	606 (51.0)
	Primary Care	703 (75.4)	376 (40.3)
	Secondary Care or above	250 (97.7)	230 (89.8)
	Private	343 (84.1)	180 (44.1)
	Public	610 (78.2)	426 (54.6)
	Rural	589 (77.9)	372 (49.2)
	Urban	364 (84.3)	234 (54.2)

## Sheet: All Facilities Pensurv
Country		CVDRF Score	HIV Score	CVDRF vs HIV
All	All	0.23 (0.16,0.44)	0.32 (0.17,0.5)	<0.001
	Primary Care	0.2 (0.14,0.41)	0.32 (0.17,0.5)	<0.001
	Secondary Care or above	0.54 (0.4,0.65)	0.58 (0.4,0.75)	0.025
	Private	0.4 (0.22,0.56)	0.36 (0.28,0.51)	0.922
	Public	0.16 (0.12,0.4)	0.32 (0.17,0.5)	<0.001
	Rural	0.16 (0.12,0.28)	0.28 (0.17,0.5)	<0.001
	Urban	0.43 (0.27,0.57)	0.42 (0.32,0.58)	0.014
Bangladesh	All	0.16 (0.12,0.28)	0.33 (0.17,0.5)	<0.001
	Primary Care	0.16 (0.12,0.22)	0.17 (0.17,0.5)	<0.001
	Secondary Care or above	0.48 (0.34,0.62)	0.58 (0.42,0.67)	0.001
	Private	0.4 (0.22,0.56)	0.5 (0.42,0.67)	<0.001
	Public	0.16 (0.12,0.22)	0.17 (0.17,0.5)	<0.001
	Rural	0.16 (0.12,0.16)	0.17 (0.17,0.5)	<0.001
	Urban	0.36 (0.18,0.52)	0.5 (0.33,0.58)	<0.001
Haiti	All	0.34 (0.2,0.51)	0.32 (0.28,0.45)	0.132
	Primary Care	0.3 (0.19,0.47)	0.31 (0.28,0.4)	0.02
	Secondary Care or above	0.59 (0.48,0.7)	0.56 (0.4,0.75)	0.726
	Private	0.38 (0.2,0.55)	0.32 (0.28,0.44)	0.106
	Public	0.29 (0.18,0.47)	0.32 (0.28,0.48)	<0.001
	Rural	0.27 (0.18,0.44)	0.28 (0.28,0.36)	0.001
	Urban	0.45 (0.28,0.6)	0.4 (0.28,0.6)	0.555
Senegal	All	0.44 (0.42,0.6)	0.37 (0.32,0.52)	<0.001
	Primary Care	0.44 (0.42,0.58)	0.37 (0.32,0.5)	<0.001
	Secondary Care or above	0.52 (0.42,0.64)	0.55 (0.36,0.75)	0.919
	Private	0.44 (0.36,0.62)	0.32 (0.24,0.4)	<0.001
	Public	0.44 (0.42,0.56)	0.4 (0.32,0.57)	<0.001
	Rural	0.44 (0.43,0.53)	0.37 (0.32,0.48)	0.2
	Urban	0.44 (0.42,0.6)	0.37 (0.32,0.52)	<0.001

## Sheet: Available Facilities Pensurv
Country		N CVDRF services	CVDRF Score	N HIV services	HIV Score	CVDRF vs HIV
All	All	1686	0.4 (0.21,0.54)	197	0.71 (0.6,0.8)	<0.001
	Primary Care	1402	0.36 (0.19,0.48)	125	0.67 (0.6,0.76)	<0.001
	Secondary Care or above	284	0.56 (0.42,0.66)	72	0.76 (0.66,0.85)	<0.001
	Private	711	0.42 (0.26,0.59)	65	0.72 (0.6,0.84)	<0.001
	Public	975	0.38 (0.18,0.5)	132	0.68 (0.6,0.76)	<0.001
	Rural	782	0.25 (0.16,0.43)	35	0.76 (0.59,0.84)	<0.001
	Urban	904	0.44 (0.36,0.6)	162	0.68 (0.6,0.78)	<0.001
Bangladesh	All	507	0.32 (0.16,0.5)
	Primary Care	364	0.24 (0.14,0.4)
	Secondary Care or above	143	0.52 (0.38,0.62)
	Private	128	0.47 (0.36,0.62)
	Public	379	0.26 (0.14,0.42)
	Rural	250	0.18 (0.12,0.36)
	Urban	257	0.42 (0.28,0.6)
Haiti	All	842	0.36 (0.2,0.53)	125	0.72 (0.6,0.84)	<0.001
	Primary Care	730	0.32 (0.2,0.47)	68	0.66 (0.6,0.77)	<0.001
	Secondary Care or above	112	0.6 (0.49,0.71)	57	0.76 (0.68,0.88)	<0.001
	Private	514	0.39 (0.23,0.57)	61	0.73 (0.6,0.84)	<0.001
	Public	328	0.3 (0.18,0.48)	64	0.69 (0.6,0.8)	<0.001
	Rural	525	0.28 (0.18,0.44)	34	0.74 (0.59,0.84)	<0.001
	Urban	317	0.47 (0.33,0.62)	91	0.72 (0.61,0.8)	<0.001
Senegal	All	337	0.44 (0.42,0.6)	72	0.67 (0.6,0.75)	<0.001
	Primary Care	308	0.44 (0.42,0.59)	57	0.67 (0.6,0.72)	<0.001
	Secondary Care or above	29	0.52 (0.42,0.64)	15	0.75 (0.63,0.8)	0.011
	Private	69	0.44 (0.36,0.62)	4	0.58 (0.44,0.75)	0.47
	Public	268	0.44 (0.42,0.57)	68	0.67 (0.61,0.75)	<0.001
	Rural	7	0.44 (0.43,0.53)	1	0.84 (0.84,0.84)	1
	Urban	330	0.44 (0.42,0.6)	71	0.67 (0.6,0.75)	<0.001

## Sheet: Availability Crosstab
HIV Services Available	0	1	All
0	1100 (39.4)	1495 (53.55)	2595 (92.94)
1	6 (0.21)	191 (6.84)	197 (7.06)
All	1106 (39.61)	1686 (60.39)	2792 (100.0)

## Sheet: All Facs by Domain Pensurv
		CVDRF					HIV
		Equipment Score CVDRF	Info Score CVDRF	Staffing Score CVDRF	Meds Score CVDRF	Diagnostics Score CVDRF	Amenities Score HIV	Info Score HIV	Staffing Score HIV	Meds Score HIV	Diagnostics Score HIV
Country
All	All	0.8 (0.6,0.8)	0.0 (0.0,0.0)	0.0 (0.0,0.5)	0.1 (0.0,0.22)	0.0 (0.0,1.0)	1.0 (0.0,1.0)	0.0 (0.0,0.2)	0.0 (0.0,0.33)	0.5 (0.4,0.5)	0.0 (0.0,0.2)
	Primary Care	0.8 (0.6,0.8)	0.0 (0.0,0.0)	0.0 (0.0,0.0)	0.0 (0.0,0.22)	0.0 (0.0,1.0)	1.0 (0.0,1.0)	0.0 (0.0,0.2)	0.0 (0.0,0.33)	0.5 (0.4,0.5)	0.0 (0.0,0.0)
	Secondary Care or above	0.8 (0.8,1.0)	0.0 (0.0,0.0)	0.0 (0.0,1.0)	0.5 (0.2,0.7)	1.0 (0.0,1.0)	1.0 (1.0,1.0)	0.2 (0.0,0.79)	0.83 (0.0,1.0)	0.5 (0.25,0.75)	0.5 (0.2,0.75)
	Private	0.8 (0.6,1.0)	0.0 (0.0,0.0)	0.0 (0.0,0.5)	0.22 (0.1,0.44)	1.0 (0.0,1.0)	1.0 (1.0,1.0)	0.0 (0.0,0.0)	0.0 (0.0,0.33)	0.4 (0.2,0.5)	0.0 (0.0,0.4)
	Public	0.8 (0.6,0.8)	0.0 (0.0,0.0)	0.0 (0.0,0.0)	0.0 (0.0,0.2)	0.0 (0.0,0.0)	1.0 (0.0,1.0)	0.0 (0.0,0.25)	0.0 (0.0,0.33)	0.5 (0.4,0.5)	0.0 (0.0,0.0)
	Rural	0.8 (0.6,0.8)	0.0 (0.0,0.0)	0.0 (0.0,0.0)	0.0 (0.0,0.11)	0.0 (0.0,0.0)	1.0 (0.0,1.0)	0.0 (0.0,0.0)	0.0 (0.0,0.0)	0.5 (0.4,0.5)	0.0 (0.0,0.0)
	Urban	0.8 (0.8,1.0)	0.0 (0.0,0.0)	0.0 (0.0,0.5)	0.2 (0.1,0.4)	1.0 (0.0,1.0)	1.0 (1.0,1.0)	0.0 (0.0,0.25)	0.0 (0.0,0.67)	0.5 (0.4,0.75)	0.2 (0.0,0.4)
Bangladesh	All	0.8 (0.6,0.8)	0.0 (0.0,0.0)	0.0 (0.0,0.0)	0.0 (0.0,0.1)	0.0 (0.0,0.0)	0.0 (0.0,1.0)	nan (nan,nan)	nan (nan,nan)	0.5 (0.5,0.5)	0.0 (0.0,0.0)
	Primary Care	0.8 (0.6,0.8)	0.0 (0.0,0.0)	0.0 (0.0,0.0)	0.0 (0.0,0.0)	0.0 (0.0,0.0)	0.0 (0.0,1.0)	nan (nan,nan)	nan (nan,nan)	0.5 (0.5,0.5)	0.0 (0.0,0.0)
	Secondary Care or above	0.8 (0.8,1.0)	0.0 (0.0,0.5)	0.0 (0.0,0.0)	0.5 (0.15,0.7)	1.0 (0.0,1.0)	1.0 (0.0,1.0)	nan (nan,nan)	nan (nan,nan)	0.5 (0.25,0.75)	0.5 (0.0,0.75)
	Private	0.8 (0.8,1.0)	0.0 (0.0,0.0)	0.0 (0.0,0.0)	0.1 (0.0,0.5)	1.0 (0.0,1.0)	1.0 (1.0,1.0)	nan (nan,nan)	nan (nan,nan)	0.5 (0.25,0.5)	0.25 (0.0,0.75)
	Public	0.8 (0.6,0.8)	0.0 (0.0,0.0)	0.0 (0.0,0.0)	0.0 (0.0,0.0)	0.0 (0.0,0.0)	0.0 (0.0,1.0)	nan (nan,nan)	nan (nan,nan)	0.5 (0.5,0.5)	0.0 (0.0,0.0)
	Rural	0.6 (0.6,0.8)	0.0 (0.0,0.0)	0.0 (0.0,0.0)	0.0 (0.0,0.0)	0.0 (0.0,0.0)	0.0 (0.0,1.0)	nan (nan,nan)	nan (nan,nan)	0.5 (0.5,0.5)	0.0 (0.0,0.0)
	Urban	0.8 (0.8,1.0)	0.0 (0.0,0.0)	0.0 (0.0,0.0)	0.1 (0.0,0.4)	0.0 (0.0,1.0)	1.0 (0.0,1.0)	nan (nan,nan)	nan (nan,nan)	0.5 (0.5,0.75)	0.0 (0.0,0.5)
Haiti	All	0.8 (0.6,0.8)	0.0 (0.0,0.0)	0.0 (0.0,0.5)	0.22 (0.11,0.44)	0.0 (0.0,1.0)	1.0 (1.0,1.0)	0.0 (0.0,0.0)	0.0 (0.0,0.33)	0.4 (0.2,0.6)	0.0 (0.0,0.2)
	Primary Care	0.8 (0.6,0.8)	0.0 (0.0,0.0)	0.0 (0.0,0.5)	0.22 (0.11,0.44)	0.0 (0.0,1.0)	1.0 (1.0,1.0)	0.0 (0.0,0.0)	0.0 (0.0,0.33)	0.4 (0.2,0.6)	0.0 (0.0,0.2)
	Secondary Care or above	0.8 (0.8,1.0)	0.0 (0.0,0.0)	0.5 (0.5,1.0)	0.56 (0.44,0.78)	1.0 (1.0,1.0)	1.0 (1.0,1.0)	0.2 (0.0,0.8)	1.0 (0.0,1.0)	0.6 (0.4,0.8)	0.4 (0.2,0.6)
	Private	0.8 (0.6,0.8)	0.0 (0.0,0.0)	0.0 (0.0,0.5)	0.33 (0.11,0.44)	0.0 (0.0,1.0)	1.0 (1.0,1.0)	0.0 (0.0,0.0)	0.0 (0.0,0.33)	0.4 (0.2,0.5)	0.0 (0.0,0.2)
	Public	0.8 (0.6,0.8)	0.0 (0.0,0.0)	0.0 (0.0,0.5)	0.22 (0.11,0.44)	0.0 (0.0,1.0)	1.0 (1.0,1.0)	0.0 (0.0,0.2)	0.0 (0.0,0.33)	0.4 (0.4,0.6)	0.0 (0.0,0.2)
	Rural	0.8 (0.6,0.8)	0.0 (0.0,0.0)	0.0 (0.0,0.5)	0.22 (0.11,0.33)	0.0 (0.0,1.0)	1.0 (1.0,1.0)	0.0 (0.0,0.0)	0.0 (0.0,0.0)	0.4 (0.2,0.4)	0.0 (0.0,0.0)
	Urban	0.8 (0.6,1.0)	0.0 (0.0,0.0)	0.5 (0.0,1.0)	0.33 (0.22,0.56)	1.0 (0.0,1.0)	1.0 (1.0,1.0)	0.0 (0.0,0.2)	0.0 (0.0,1.0)	0.4 (0.2,0.6)	0.2 (0.0,0.4)
Senegal	All	1.0 (0.8,1.0)	0.0 (0.0,0.0)	0.0 (0.0,0.5)	0.1 (0.1,0.2)	1.0 (1.0,1.0)	1.0 (1.0,1.0)	0.0 (0.0,0.25)	0.0 (0.0,0.0)	0.4 (0.4,0.6)	0.2 (0.2,0.2)
	Primary Care	1.0 (0.8,1.0)	0.0 (0.0,0.0)	0.0 (0.0,0.5)	0.1 (0.1,0.2)	1.0 (1.0,1.0)	1.0 (1.0,1.0)	0.0 (0.0,0.25)	0.0 (0.0,0.0)	0.4 (0.4,0.6)	0.2 (0.2,0.2)
	Secondary Care or above	1.0 (0.8,1.0)	0.0 (0.0,0.0)	0.5 (0.0,1.0)	0.2 (0.1,0.3)	1.0 (1.0,1.0)	1.0 (1.0,1.0)	0.75 (0.0,0.75)	0.0 (0.0,1.0)	0.4 (0.0,0.6)	0.6 (0.4,0.8)
	Private	1.0 (0.8,1.0)	0.0 (0.0,0.0)	0.0 (0.0,1.0)	0.1 (0.0,0.2)	1.0 (1.0,1.0)	1.0 (1.0,1.0)	0.0 (0.0,0.0)	0.0 (0.0,0.0)	0.2 (0.0,0.4)	0.2 (0.0,0.6)
	Public	1.0 (0.8,1.0)	0.0 (0.0,0.0)	0.0 (0.0,0.5)	0.2 (0.1,0.2)	1.0 (1.0,1.0)	1.0 (1.0,1.0)	0.25 (0.0,0.5)	0.0 (0.0,0.33)	0.4 (0.4,0.6)	0.2 (0.2,0.2)
	Rural	1.0 (0.8,1.0)	0.0 (0.0,0.5)	0.0 (0.0,0.0)	0.2 (0.15,0.25)	1.0 (1.0,1.0)	1.0 (1.0,1.0)	0.0 (0.0,0.25)	0.0 (0.0,0.67)	0.4 (0.4,0.4)	0.2 (0.2,0.2)
	Urban	1.0 (0.8,1.0)	0.0 (0.0,0.0)	0.0 (0.0,0.5)	0.1 (0.1,0.2)	1.0 (1.0,1.0)	1.0 (1.0,1.0)	0.0 (0.0,0.25)	0.0 (0.0,0.0)	0.4 (0.4,0.6)	0.2 (0.2,0.2)

## Sheet: Avail Facs by Domain Pensurv
		CVDRF					HIV
		Equipment Score CVDRF	Info Score CVDRF	Staffing Score CVDRF	Meds Score CVDRF	Diagnostics Score CVDRF	Amenities Score HIV	Info Score HIV	Staffing Score HIV	Meds Score HIV	Diagnostics Score HIV
Country
All	All	0.8 (0.6,1.0)	0.0 (0.0,0.0)	0.0 (0.0,0.5)	0.2 (0.1,0.33)	0.0 (0.0,1.0)	1.0 (1.0,1.0)	0.8 (0.6,1.0)	1.0 (0.0,1.0)	0.8 (0.6,0.8)	0.4 (0.2,0.6)
	Primary Care	0.8 (0.6,1.0)	0.0 (0.0,0.0)	0.0 (0.0,0.5)	0.2 (0.0,0.33)	0.0 (0.0,1.0)	1.0 (1.0,1.0)	0.8 (0.5,1.0)	0.67 (0.0,1.0)	0.8 (0.6,0.8)	0.4 (0.2,0.6)
	Secondary Care or above	0.8 (0.8,1.0)	0.0 (0.0,0.5)	0.0 (0.0,1.0)	0.5 (0.2,0.7)	1.0 (1.0,1.0)	1.0 (1.0,1.0)	0.8 (0.6,1.0)	1.0 (0.33,1.0)	0.8 (0.6,0.8)	0.6 (0.4,0.8)
	Private	0.8 (0.6,1.0)	0.0 (0.0,0.0)	0.0 (0.0,0.5)	0.33 (0.11,0.44)	1.0 (0.0,1.0)	1.0 (1.0,1.0)	0.8 (0.6,1.0)	1.0 (0.33,1.0)	0.8 (0.6,0.8)	0.4 (0.2,0.6)
	Public	0.8 (0.6,1.0)	0.0 (0.0,0.0)	0.0 (0.0,0.5)	0.11 (0.0,0.3)	0.0 (0.0,1.0)	1.0 (1.0,1.0)	0.75 (0.5,1.0)	0.67 (0.0,1.0)	0.8 (0.6,0.8)	0.4 (0.2,0.8)
	Rural	0.8 (0.6,0.8)	0.0 (0.0,0.0)	0.0 (0.0,0.5)	0.11 (0.0,0.33)	0.0 (0.0,1.0)	1.0 (1.0,1.0)	0.8 (0.5,1.0)	1.0 (0.33,1.0)	0.8 (0.7,0.8)	0.4 (0.0,0.6)
	Urban	0.8 (0.8,1.0)	0.0 (0.0,0.0)	0.0 (0.0,0.5)	0.2 (0.1,0.44)	1.0 (0.0,1.0)	1.0 (1.0,1.0)	0.75 (0.6,1.0)	1.0 (0.0,1.0)	0.8 (0.6,0.8)	0.4 (0.2,0.8)
Bangladesh	All	0.8 (0.6,0.8)	0.0 (0.0,0.5)	0.0 (0.0,0.0)	0.1 (0.0,0.3)	0.0 (0.0,1.0)
	Primary Care	0.8 (0.6,0.8)	0.0 (0.0,0.5)	0.0 (0.0,0.0)	0.0 (0.0,0.2)	0.0 (0.0,0.0)
	Secondary Care or above	0.8 (0.8,1.0)	0.0 (0.0,1.0)	0.0 (0.0,0.0)	0.5 (0.2,0.7)	1.0 (0.0,1.0)
	Private	0.8 (0.8,1.0)	0.0 (0.0,0.5)	0.0 (0.0,0.0)	0.3 (0.1,0.7)	1.0 (1.0,1.0)
	Public	0.8 (0.6,0.8)	0.0 (0.0,0.5)	0.0 (0.0,0.5)	0.1 (0.0,0.2)	0.0 (0.0,0.0)
	Rural	0.6 (0.6,0.8)	0.0 (0.0,0.5)	0.0 (0.0,0.0)	0.0 (0.0,0.1)	0.0 (0.0,0.0)
	Urban	0.8 (0.8,1.0)	0.0 (0.0,0.5)	0.0 (0.0,0.5)	0.2 (0.1,0.5)	1.0 (0.0,1.0)
Haiti	All	0.8 (0.6,0.8)	0.0 (0.0,0.0)	0.0 (0.0,0.5)	0.33 (0.11,0.44)	0.0 (0.0,1.0)	1.0 (1.0,1.0)	0.8 (0.4,1.0)	1.0 (0.33,1.0)	0.8 (0.8,0.8)	0.4 (0.2,0.6)
	Primary Care	0.8 (0.6,0.8)	0.0 (0.0,0.0)	0.0 (0.0,0.5)	0.22 (0.11,0.44)	0.0 (0.0,1.0)	1.0 (1.0,1.0)	0.8 (0.4,1.0)	1.0 (0.33,1.0)	0.8 (0.6,0.8)	0.2 (0.0,0.4)
	Secondary Care or above	0.8 (0.8,1.0)	0.0 (0.0,0.0)	0.75 (0.5,1.0)	0.56 (0.44,0.69)	1.0 (1.0,1.0)	1.0 (1.0,1.0)	0.8 (0.4,1.0)	1.0 (0.67,1.0)	0.8 (0.8,0.8)	0.6 (0.4,0.6)
	Private	0.8 (0.6,0.8)	0.0 (0.0,0.0)	0.0 (0.0,1.0)	0.33 (0.22,0.44)	0.0 (0.0,1.0)	1.0 (1.0,1.0)	0.8 (0.6,1.0)	1.0 (0.33,1.0)	0.8 (0.8,0.8)	0.4 (0.2,0.6)
	Public	0.8 (0.6,0.8)	0.0 (0.0,0.0)	0.0 (0.0,0.5)	0.22 (0.11,0.44)	0.0 (0.0,1.0)	1.0 (1.0,1.0)	0.7 (0.4,1.0)	1.0 (0.33,1.0)	0.8 (0.8,0.8)	0.4 (0.2,0.6)
	Rural	0.8 (0.6,0.8)	0.0 (0.0,0.0)	0.0 (0.0,0.5)	0.22 (0.11,0.33)	0.0 (0.0,1.0)	1.0 (1.0,1.0)	0.8 (0.45,1.0)	1.0 (0.33,1.0)	0.8 (0.65,0.8)	0.4 (0.0,0.6)
	Urban	0.8 (0.6,1.0)	0.0 (0.0,0.0)	0.5 (0.0,1.0)	0.44 (0.22,0.56)	1.0 (0.0,1.0)	1.0 (1.0,1.0)	0.8 (0.4,1.0)	1.0 (0.33,1.0)	0.8 (0.8,0.8)	0.4 (0.2,0.6)
Senegal	All	1.0 (0.8,1.0)	0.0 (0.0,0.0)	0.0 (0.0,0.5)	0.1 (0.1,0.2)	1.0 (1.0,1.0)	1.0 (1.0,1.0)	0.75 (0.75,1.0)	0.0 (0.0,1.0)	0.8 (0.6,0.8)	0.4 (0.2,0.8)
	Primary Care	1.0 (0.8,1.0)	0.0 (0.0,0.0)	0.0 (0.0,0.5)	0.1 (0.1,0.2)	1.0 (1.0,1.0)	1.0 (1.0,1.0)	0.75 (0.75,1.0)	0.0 (0.0,1.0)	0.8 (0.6,0.8)	0.4 (0.2,0.8)
	Secondary Care or above	1.0 (0.8,1.0)	0.0 (0.0,0.0)	0.5 (0.0,1.0)	0.2 (0.1,0.3)	1.0 (1.0,1.0)	1.0 (1.0,1.0)	0.75 (0.75,1.0)	0.33 (0.0,1.0)	0.6 (0.6,0.7)	0.8 (0.5,0.8)
	Private	1.0 (0.8,1.0)	0.0 (0.0,0.0)	0.0 (0.0,1.0)	0.1 (0.0,0.2)	1.0 (1.0,1.0)	1.0 (1.0,1.0)	0.5 (0.25,0.81)	0.5 (0.0,1.0)	0.6 (0.55,0.65)	0.4 (0.15,0.65)
	Public	1.0 (0.95,1.0)	0.0 (0.0,0.0)	0.0 (0.0,0.5)	0.2 (0.1,0.2)	1.0 (1.0,1.0)	1.0 (1.0,1.0)	0.75 (0.75,1.0)	0.0 (0.0,1.0)	0.8 (0.6,0.8)	0.4 (0.2,0.8)
	Rural	1.0 (0.8,1.0)	0.0 (0.0,0.5)	0.0 (0.0,0.0)	0.2 (0.15,0.25)	1.0 (1.0,1.0)	1.0 (1.0,1.0)	1.0 (1.0,1.0)	1.0 (1.0,1.0)	0.8 (0.8,0.8)	0.4 (0.4,0.4)
	Urban	1.0 (0.8,1.0)	0.0 (0.0,0.0)	0.0 (0.0,0.5)	0.1 (0.1,0.2)	1.0 (1.0,1.0)	1.0 (1.0,1.0)	0.75 (0.75,1.0)	0.0 (0.0,1.0)	0.8 (0.6,0.8)	0.4 (0.2,0.8)

## Sheet: Table2 Pensurv
		Availability			All Facility Scores			Available Facilities
		All Facilities, n	CVDRF Available, n (%)	HIV Available, n (%)	SARA CVDRF Score	HIV Score	CVDRF vs HIV P-Value	CVDRF Score	HIV Score	CVDRF vs HIV P-Value
Overall	All Facilities	2792	1686.0 (60.4)	197.0 (7.1)	0.23 (0.16,0.44)	0.32 (0.17,0.50)	<0.001	0.4 (0.21,0.54)	0.71 (0.6,0.8)	<0.001
Country	Bangladesh	1548	507 (32.8)	0 (0.0)	0.16 (0.12,0.28)	0.33 (0.17,0.50)	<0.001	0.32 (0.16,0.5)
	Haiti	905	842 (93.0)	125 (13.8)	0.34 (0.20,0.51)	0.32 (0.28,0.45)	0.132	0.36 (0.2,0.53)	0.72 (0.6,0.84)	<0.001
	Senegal	339	337 (99.4)	72 (21.2)	0.44 (0.42,0.60)	0.37 (0.32,0.52)	<0.001	0.44 (0.42,0.6)	0.67 (0.6,0.75)	<0.001
Level of Care	Primary Care	2475	1402 (56.6)	125 (5.1)	0.20 (0.14,0.41)	0.32 (0.17,0.50)	<0.001	0.36 (0.19,0.48)	0.67 (0.6,0.76)	<0.001
	Secondary Care or above	317	284 (89.6)	72 (22.7)	0.54 (0.40,0.65)	0.58 (0.40,0.75)	0.025	0.56 (0.42,0.66)	0.76 (0.66,0.85)	<0.001
Funding	Private	853	711 (83.4)	65 (7.6)	0.40 (0.22,0.56)	0.36 (0.28,0.51)	0.922	0.42 (0.26,0.59)	0.72 (0.6,0.84)	<0.001
	Public	1939	975 (50.3)	132 (6.8)	0.16 (0.12,0.40)	0.32 (0.17,0.50)	<0.001	0.38 (0.18,0.5)	0.68 (0.6,0.76)	<0.001
UrbanRural	Rural	1683	782 (46.5)	35 (2.1)	0.16 (0.12,0.28)	0.28 (0.17,0.50)	<0.001	0.25 (0.16,0.43)	0.76 (0.59,0.84)	<0.001
	Urban	1109	904 (81.5)	162 (14.6)	0.43 (0.27,0.57)	0.42 (0.32,0.58)	0.014	0.44 (0.36,0.6)	0.68 (0.6,0.78)	<0.001
